# Supplementary material for: Application of image processing and soft computing strategies for non-destructive estimation of plum leaf area
Source: PLoS One. 2022 Jul 11;17(7):e0271201. doi: 10.1371/journal.pone.0271201 (PMC9273089; doi:10.1371/journal.pone.0271201)
Supplement: S1 Data — (XLSX) [file pone.0271201.s001.xlsx]

## Sheet: 2019 Gavali
Length	Width	Area
7.86919	4.57016	25.2292
6.96408	4.54938	22.2397
6.02415	4.20455	17.2373
4.39929	2.38553	7.33477
4.02251	2.39322	6.44602
5.79567	3.44739	13.4824
4.18433	2.39385	6.62124
4.09453	2.69944	7.90129
2.62099	0.969121	1.9108
6.93353	4.01367	18.8738
6.0584	3.57434	15.0114
5.79233	3.30853	13.9839
5.41381	3.38188	12.7041
2.69906	1.71769	3.3313
3.99797	2.21675	5.7609
4.05723	1.97288	5.31167
3.49431	1.68146	4.17348
4.6735	2.68533	8.72766
5.76128	3.52265	13.6986
3.67254	1.65785	4.02939
3.58511	1.96564	5.09602
5.04493	2.87568	10.0285
3.38983	1.86387	4.58225
3.8564	2.52506	7.04587
5.45087	2.75059	10.462
4.54888	2.26867	7.20443
3.59618	2.06033	5.49288
5.08288	2.30602	7.52823
5.77576	3.0112	12.5524
4.33021	1.96143	6.11527
2.67161	1.89672	3.26764
4.09253	2.02098	5.7981
3.54587	2.01139	5.01716
2.73958	1.35667	2.67275
2.19946	1.29014	2.09759
2.23657	1.21545	2.00836
5.60325	3.498	13.4145
6.81725	4.57236	21.7755
6.58544	3.49486	16.2165
4.85705	2.76812	9.60983
5.13918	3.27431	11.8906
4.17585	2.68226	8.14411
3.98084	2.06709	5.64721
4.33727	2.55567	7.87333
3.9626	2.0434	5.52111
7.17628	4.18888	20.9842
4.75055	2.44766	7.87737
4.37832	2.28723	7.26404
6.94105	4.01421	19.5986
5.078	2.7073	9.51796
3.84219	2.2244	6.02607
3.91905	2.66612	7.33747
3.72576	1.81277	4.73142
4.8231	2.31327	7.64471
6.25598	3.27142	14.1341
4.37206	2.67139	8.21584
4.28572	1.88872	6.00182
3.61535	2.02257	5.46331
4.50704	2.70585	8.34348
4.73163	2.81211	9.30097
3.55444	2.58077	6.43409
3.01873	1.69483	3.78255
3.27947	1.91143	4.59063
4.33003	1.99246	6.11229
4.22711	1.91656	5.8432
3.21549	1.64869	3.62954
3.66934	2.13496	5.67527
3.54677	1.52115	3.7934
4.12613	2.09824	5.86251
3.15877	2.05109	4.43688
2.3514	1.17254	2.13982
3.18926	1.93652	4.26738
6.06267	3.20311	13.1635
5.75769	2.81786	10.8787
6.65993	4.09323	18.7762
4.26533	1.84973	5.83108
3.97621	2.19931	5.87946
4.48827	2.5988	8.32874
4.02046	2.09853	5.66848
4.53726	2.36116	7.51755
5.50384	2.65098	9.40832
4.38395	2.60342	7.57068
3.52704	2.89255	7.13533
4.89458	2.20322	7.43621
3.31231	2.27591	5.26815
4.32199	2.12615	6.72544
4.69159	2.629	8.42248
4.81592	2.10677	7.3769
6.61173	3.7042	17.1318
5.75735	3.22087	12.4582
2.62813	1.42515	2.51476
5.93083	2.7896	10.9091
4.38342	2.40837	6.85567
3.73973	2.22886	5.98712
7.06276	4.87718	23.4646
5.30755	3.18925	11.5669
4.04151	2.09077	6.15147
7.71475	4.54432	23.8809
4.02161	2.52707	7.02107
3.62401	1.85745	4.71563
5.61338	3.01622	11.0536
7.70602	5.38653	29.2987
5.59844	3.39836	12.5983
3.9188	2.50186	7.01194
3.84043	1.87703	5.13737
3.81304	1.88026	4.90287
3.08735	1.65969	3.57853
3.42076	1.97645	4.26835
5.74803	3.48463	13.6536
6.9488	4.33308	21.8266
7.3877	4.80397	24.8567
7.44415	4.58684	22.8701
7.55089	4.75918	24.0417
5.05935	2.95077	9.84684
6.16541	3.6021	16.231
5.4938	3.06591	11.4582
6.6516	4.12268	18.5451
3.72936	2.00084	5.56284
5.77124	3.73267	15.268
4.39256	2.27149	7.30881
5.43703	3.22183	12.3984
6.08044	3.97129	16.6376
5.27446	3.54094	13.1623
3.18709	1.86173	4.3867
6.08078	3.26005	13.2415
6.67822	4.37318	19.6605
7.11032	4.37913	20.7677
5.36393	2.4604	8.33147
4.85369	2.33097	7.85094
4.25744	2.56845	7.59006
3.98538	2.32742	6.38951
4.88017	2.76097	9.37935
2.57663	1.52109	2.85701
3.72936	2.62777	6.89391
3.07566	1.57978	3.52662
4.74474	2.81021	9.35503
3.79535	1.89759	5.06544
4.99276	2.70456	9.53999
4.02002	2.09448	5.90606
4.18429	2.37997	6.77812
4.03767	2.05999	5.8552
3.30017	1.73522	4.05603
3.30298	1.80977	3.94423
2.77809	1.45445	2.73994
8.80371	5.10361	30.522
6.95423	4.83545	23.3111
5.26287	3.70823	13.6591
5.86265	3.7793	15.0981
5.8624	3.43318	14.1928
5.48519	2.65703	10.1132
4.86707	2.93398	9.8433
4.92054	2.97484	10.1361
5.1864	2.6745	8.66557
4.88637	2.59985	8.28046
4.89415	2.8348	9.59073
6.71458	4.46486	21.1273
7.21149	4.35159	22.5713
4.82879	2.64282	8.84708
4.10819	1.98706	5.2353
5.88124	3.05261	12.1894
5.22592	2.74104	10.176
4.29976	2.05419	6.34885
7.22578	4.33405	21.7192
5.4163	2.64337	10.1842
6.30117	3.74292	15.6011
5.13657	3.08027	10.7201
4.00811	2.05798	5.63668
3.32053	1.86597	4.54465
4.41059	2.21662	6.629
3.12563	1.99028	4.21248
4.59857	2.34588	7.56596
4.1439	2.65221	8.24041
3.39774	1.54979	3.86423
4.06589	1.83164	4.80873
2.39838	1.39851	2.46718
3.12272	1.88929	4.19479
3.48067	1.79932	4.33646
2.75403	1.35106	2.62213
2.94394	1.22165	2.60268
2.50027	1.53606	2.85799
6.37989	3.99694	17.9693
4.93213	3.26281	11.0741
4.56488	2.2484	7.24547
6.04954	3.82659	15.8461
4.68972	2.91488	9.46268
4.53032	2.85991	8.97197
4.8902	2.97958	10.069
4.85189	2.70259	8.98247
4.84831	2.83312	9.6092
6.00878	3.74463	15.547
6.75301	3.91555	18.1383
4.33202	2.31814	6.84731
6.73531	3.36632	15.5534
5.65411	2.75852	10.8717
4.69767	2.50876	8.31344
3.89565	2.08819	5.69213
3.27519	1.78789	4.12291
3.49265	1.89425	4.47157
7.10645	4.67734	22.1005
3.1466	1.63963	3.6196
4.22868	2.47941	7.61981
4.30708	2.20947	6.78428
5.42537	2.70059	10.1085
3.57376	1.73423	4.6153
5.42447	3.10464	11.1126
4.09549	2.06311	6.00253
5.3419	3.09643	10.9895
4.46187	2.27879	6.71962
4.92604	3.01382	10.1439
4.4907	2.07999	6.71287
4.04878	2.24351	6.12571
3.44399	1.71048	4.21052
3.01395	1.49256	3.21554
2.54666	1.49349	2.68861
2.80785	1.80584	3.54002
2.98285	1.70851	3.36789
6.23128	3.26016	13.8181
4.63468	2.43766	8.0895
4.3909	2.38454	7.37565
3.263	1.65998	3.67919
6.62694	4.01137	18.5444
4.74104	2.54304	8.15389
5.72186	3.23838	12.4947
3.94788	1.86869	5.15156
3.27782	2.32887	5.42802
5.93289	3.20355	12.8828
3.92616	2.05433	5.07034
3.13547	1.49528	3.36811
3.10928	1.59235	3.66383
4.0766	2.15053	6.48356
5.39684	2.88617	9.98833
6.3537	3.57233	15.3422
3.05238	1.69712	3.59262
3.54592	1.56701	3.98128
5.5128	3.98205	16.0363
4.5213	2.40816	6.84683
3.81235	1.87649	5.08364
3.24384	2.00571	4.98477
3.6852	1.82621	4.75274
6.20037	3.98931	17.2514
3.35803	1.42062	3.45305
5.32152	2.58665	9.67437
4.78869	2.53878	8.23051
5.7692	3.83963	15.6928
4.12715	1.74984	4.81879
3.72549	1.85001	4.80346
3.54555	1.90728	4.77374
3.30601	1.75369	4.25162
3.62991	1.76125	4.47518
4.10312	2.01755	5.62955
2.73472	1.41982	2.70436
2.93605	1.64106	3.43452
6.4721	4.22315	18.5404
6.87517	4.81981	23.1365
5.86458	3.83469	16.3601
5.62699	3.43952	13.9293
5.88098	3.4876	14.3086
5.31729	2.93416	11.6016
4.28832	2.23074	6.80289
5.13294	3.06961	11.4673
4.33409	2.47028	7.29929
5.80988	3.73133	15.0764
5.50272	3.37941	13.0604
6.82978	4.22996	18.7817
6.63008	4.37146	20.6069
4.13634	1.80008	5.30437
5.69575	3.176	13.0303
5.74746	3.96716	15.9727
6.97278	4.72466	22.868
6.0936	4.10536	16.8681
4.80292	2.69366	9.1533
6.07747	3.88049	16.6287
5.08299	3.97781	14.5098
7.1083	4.64326	24.3514
5.88392	3.46783	13.7849
5.11437	3.03702	10.9759
4.5725	3.41008	11.3004
3.73445	1.95001	5.07728
5.06	3.84203	14.0345
5.24548	3.79066	13.3825
4.8103	3.49121	12.3945
4.29257	1.8683	5.75411
4.86374	1.84092	5.1684
3.845	2.49661	6.71432
4.51661	2.08734	5.43194
2.82248	1.71406	3.42242
3.12561	1.17674	2.67717
3.13655	1.66176	3.80291
6.48679	4.11047	18.099
7.31406	4.98325	26.0965
6.03565	3.65204	15.2038
7.22525	4.54	22.9621
6.42067	4.11335	17.9582
6.39519	4.89865	21.7522
5.54708	2.84782	11.1558
4.97439	3.57372	12.2061
5.23761	2.73647	9.36303
5.71332	3.39025	13.5438
5.75018	3.61024	14.0377
6.61691	4.35757	20.1268
4.64849	3.30096	10.9091
6.21416	3.95676	17.0808
5.20092	3.0578	11.0784
5.48349	3.14263	11.5977
4.1318	2.9432	8.47202
3.84335	2.42305	6.45511
6.21377	5.0914	23.3331
5.90019	3.73085	14.9697
5.26664	3.18025	11.414
6.89523	4.9988	24.6768
5.84178	3.81888	15.2559
6.81012	4.41002	20.5408
6.59669	4.29524	19.0157
4.76632	2.54966	8.46468
4.30805	1.75537	4.8587
4.82509	2.48514	8.54066
4.61674	2.89192	9.07453
4.87651	2.68141	9.75968
3.87104	1.89783	5.18812
3.5595	2.02072	5.07356
3.28946	1.78506	4.1292
2.99714	1.39418	3.03152
3.4068	1.76122	4.02483
2.97793	1.4196	3.05597
3.44342	1.57225	3.94363
3.83902	1.87228	4.84801
3.81403	2.28083	5.70933
4.08227	2.37712	6.93692
3.52285	2.58161	6.50085
3.48393	1.75856	4.1183
2.55153	1.73287	2.90362
2.26314	1.76222	2.88025
2.78084	1.27617	2.16845
4.74994	2.73456	8.84859
5.792	3.4729	14.2661
7.15127	5.04958	25.095
4.89425	2.44471	8.32973
6.48669	3.93679	18.6039
6.50812	3.97713	18.3519
6.21209	3.75002	16.3466
5.77416	3.15308	12.6284
4.78622	2.89012	9.66044
8.12751	5.44558	31.5546
7.31192	4.67734	23.5336
6.45954	3.65578	15.8066
5.8023	2.76736	11.5798
5.69001	3.1996	11.8435
5.59944	3.65973	14.3482
6.07449	4.14229	17.9224
5.08925	2.90056	10.1776
4.61143	3.24259	9.39747
6.97888	4.81556	23.0085
6.12703	3.27084	13.2124
6.31252	4.56822	20.1937
5.81535	3.08042	13.0008
5.92443	4.36734	18.2033
5.68623	3.59068	13.8605
4.9473	2.76038	9.92055
4.98248	3.20314	11.2204
4.59623	2.19936	7.04363
6.65423	3.33279	15.3364
5.90488	3.22238	13.2398
5.22176	2.84135	10.453
4.28863	2.8334	8.74816
4.5144	2.25322	6.83232
3.71506	2.30873	6.2072
4.18367	2.39362	6.66795
3.6978	2.04359	5.53101
3.71242	1.89287	4.95131
6.47095	3.89615	17.1489
3.92988	2.04092	5.52439
3.6096	1.326	3.32903
4.37001	2.52537	7.85757
4.1978	2.01858	5.82378
4.66427	2.70734	8.6536
2.78046	1.50682	2.95748
2.82568	1.59762	3.14513
4.28405	2.09179	6.09684
2.98106	1.30198	2.85794
4.33339	2.36112	6.90051
4.37705	2.2644	6.86803
3.65585	1.78141	4.25961
3.7645	2.13892	5.38576
3.90878	2.06055	5.81434
3.31493	1.83589	4.28099
5.28745	2.82561	10.2102
2.64289	1.67318	3.19654
5.41455	3.03049	11.964
3.37581	1.81996	4.12775
3.81889	1.60353	4.19767
3.07291	1.57785	3.37251
2.62501	1.28584	2.53318
3.88996	2.40654	6.53925
2.71026	1.12445	2.23721
3.21896	1.76756	4.08694
1.85295	1.0966	1.53104
6.35412	3.75919	16.8146
7.0128	3.9724	19.2512
6.12312	3.79726	16.1966
5.9421	3.80848	15.7539
6.12556	4.09128	17.0608
7.36632	4.53739	22.759
6.77479	4.37483	20.4332
6.64943	4.35319	20.1855
5.28536	2.76722	9.93162
4.60012	2.51141	8.05009
6.52811	3.87716	17.8902
5.45404	2.56775	9.55321
5.52647	3.21633	12.1655
4.04472	2.22357	6.77605
8.34706	5.47123	30.9944
5.2467	3.17101	11.365
4.64786	2.57809	8.81151
3.59797	1.95098	5.0015
4.91509	3.23258	11.2864
4.18886	2.01464	5.8434
4.15513	1.97593	5.38238
4.30278	2.10885	5.91052
4.69586	2.66853	8.76217
4.52683	2.1369	6.97794
4.09877	1.94035	5.44799
4.63795	2.30013	7.54875
4.41931	2.74178	7.86845
5.60703	3.0585	11.3725
3.95399	2.88972	8.28593
3.6601	2.02704	5.16653
3.05621	1.40259	2.91617
3.3851	1.86493	4.10249
3.00298	1.69538	3.68488
2.29034	1.1663	1.86635
2.5094	1.14024	2.10467
2.39749	1.33519	2.22126
3.73213	2.13534	5.57845
4.82189	2.78947	9.11773
2.99351	1.52711	3.36189
4.19496	1.97108	5.33029
2.80267	1.26855	2.56943
3.09271	1.35183	2.82248
3.00471	1.76925	3.48699
3.30455	1.68487	3.69705
3.20896	1.58019	3.52126
5.99859	3.36309	13.7249
6.01659	4.07537	17.576
6.08337	4.97319	22.5244
6.86132	5.08386	23.5847
6.09049	4.09644	18.0088
4.07486	2.33284	6.3018
5.83928	3.93734	15.566
5.97517	3.76746	15.2104
5.43222	3.70789	14.5018
7.63421	5.05038	29.0323
8.6307	5.28382	32.1181
7.09341	4.16256	19.8317
6.49448	4.24505	19.887
5.90421	3.63699	14.5
5.27989	3.45207	12.17
5.15039	2.76876	9.98689
5.68227	4.1066	16.1095
5.24188	3.07248	10.9345
6.68428	4.52912	21.4409
7.22372	4.5818	22.3533
6.60186	4.46061	21.7903
7.05017	4.36381	21.4471
5.90726	4.32994	17.8508
5.34984	3.48995	12.8785
6.1004	3.8487	15.9594
5.23175	2.8312	10.1216
5.33722	3.14546	11.5608
5.10501	2.74339	8.97866
8.6961	5.85855	36.0539
5.36828	2.80611	10.1259
9.19025	5.94038	34.8863
3.52089	2.14869	5.2787
7.56552	4.94092	25.5098
3.70036	2.01256	4.84322
8.35629	5.79301	33.5197
4.31309	2.35913	7.02642
6.38388	3.46297	14.6325
5.53498	3.80391	14.2484
5.35472	3.00873	10.6949
3.57399	1.87038	4.35025
4.79801	2.49284	7.68343
3.30095	1.62368	3.56176
4.6161	2.9658	9.3353
5.6836	3.08741	11.2563
5.05024	2.51915	8.4017
6.46161	4.25083	19.1641
6.16338	3.99523	17.0771
4.50975	2.60397	8.46369
7.31096	3.87385	17.8032
7.03482	3.99094	18.6446
5.68634	3.17672	12.2512
5.57398	3.28765	12.0651
4.99692	2.71336	9.17135
3.83321	1.79824	5.1926
4.0391	2.01003	5.66613
3.35862	1.9169	4.47784
3.60415	1.69715	4.16877
3.47639	1.7082	4.30337
3.04641	1.63424	3.60631
2.94518	1.52386	3.02347
3.32859	2.19192	5.25771
2.53434	1.54431	2.71228
2.80893	1.1552	2.51556
7.01074	4.20489	18.7521
6.15935	3.20677	12.7833
5.28913	3.385	12.2235
6.60938	3.87858	17.5565
4.06147	2.7557	7.64054
5.69767	3.50325	13.8317
5.45046	3.07897	11.4985
5.8325	3.64954	13.5413
5.86962	4.07158	15.3903
5.83476	3.33339	13.4814
4.63955	2.44402	7.62119
5.51134	3.63402	14.2532
6.23421	3.87925	16.6216
5.31228	3.42987	11.9273
6.13301	3.78543	15.4766
6.43544	4.00263	17.8722
5.89204	3.45952	13.2461
5.52867	3.04606	11.294
5.83304	3.7674	14.2754
5.64191	3.22147	12.1252
5.19945	2.93707	9.61662
4.5684	2.61277	8.08632
5.30332	2.62079	9.60508
4.32701	2.73794	8.56157
3.96019	2.53487	6.59165
4.42085	2.53426	7.6854
5.34454	3.08922	11.0182
4.40683	2.7293	8.2787
4.67194	2.29111	7.36889
5.24823	3.30069	11.3836
5.17367	2.58866	8.92772
3.61507	2.19057	5.54552
3.59499	2.15547	4.73692
3.61491	1.71838	4.12989
4.1058	2.21768	6.33869
4.02696	2.81315	7.98664
6.3658	3.60589	15.3581
5.76549	3.42102	12.9814
6.23504	3.80407	15.9449
5.81869	4.15662	16.9445
6.1214	3.3406	13.3734
5.20551	3.25531	11.7148
5.86977	3.63807	14.3528
5.98758	3.76755	15.3155
4.91862	3.54206	12.5662
7.10585	4.18923	20.2647
6.96321	4.44898	20.8878
5.6634	3.27674	12.0578
5.98248	4.23804	18.1071
5.22913	3.18348	11.25
6.05576	3.70196	16.1243
6.29023	3.80712	16.5359
4.44033	2.80729	8.98232
5.2114	3.42885	12.2606
5.33567	2.57647	8.82087
5.12683	3.08496	10.5079
5.22143	3.00685	10.9487
6.42422	3.57434	16.1174
5.5085	3.16519	11.7755
6.30999	3.60208	14.7925
4.77469	2.89822	9.59269
6.35045	4.06049	17.2297
5.05365	3.45809	11.5204
5.98606	3.17751	12.2716
5.863	3.22515	12.1867
5.72774	2.86193	10.6296
5.3531	2.84988	10.3209
4.6349	2.89241	9.15626
3.85415	2.30017	6.23627
4.17377	2.19114	6.40638
4.16198	2.13563	6.08117
3.32702	1.44369	3.38644
6.61384	3.43312	14.6939
6.95852	4.44296	20.4891
6.22494	3.27452	14.0596
6.14144	3.78307	16.1013
6.2508	3.37392	13.123
6.2421	3.97429	16.6137
5.51533	3.19064	12.0175
5.7788	3.70531	15.3067
5.43032	3.09217	11.4419
6.70112	4.07499	18.7019
5.98044	3.66452	14.9091
6.13737	3.86755	16.7125
4.69076	2.13091	6.78047
6.53504	3.65264	15.4633
4.38782	2.84265	8.17531
6.09604	3.95662	15.7592
6.20329	3.78553	15.7699
5.78875	3.80822	14.7293
6.85574	4.39086	19.8519
5.49516	3.03881	11.2957
5.32872	2.91813	9.83207
6.66655	3.48691	14.3136
6.10956	3.33454	13.7137
6.0002	3.63186	14.987
5.08042	2.78899	9.53862
5.81901	3.32323	13.2771
5.49655	3.16718	11.496
5.28967	2.82872	9.87835
4.18745	2.493	7.316
4.71828	3.05769	9.87177
4.10876	2.34097	6.35548
3.49317	1.68573	4.15143
3.73799	1.65987	4.36854
3.67495	1.85977	4.69189
3.30017	1.38173	3.17099
3.43384	2.06552	5.2439
6.39869	3.58508	16.5745
5.69161	2.68333	10.5268
4.34812	2.6863	8.35346
5.05346	2.87524	9.61446
6.01737	2.78392	11.5993
5.82801	2.78858	10.8337
4.08799	2.0638	6.03611
5.14161	3.0073	10.5241
4.64671	2.61126	8.56328
3.28531	1.53992	3.5597
3.42726	1.99426	4.5356
5.80537	3.30393	13.3539
3.18152	1.68755	3.90949
4.307	1.99744	6.09203
4.12711	2.36494	6.62979
6.23268	3.45455	14.3535
5.85153	3.13415	11.986
3.65574	1.67625	4.49611
6.02463	3.83395	16.1655
5.01737	2.21267	7.55067
5.29549	2.63056	9.97651
3.65052	2.0371	5.28534
4.83804	2.40019	8.05265
2.38207	1.54338	2.58272
3.09046	2.11734	4.43379
4.55724	2.63107	8.50205
4.09479	1.82919	4.29925
4.29312	2.50089	7.54844
3.61258	1.84757	4.77433
4.93422	3.14299	10.1827
3.31278	1.75642	4.08861
4.14286	2.90679	8.56908
3.92416	2.06554	5.78122
2.46703	1.31137	2.45839
3.10815	1.42592	2.73755
2.86615	1.43164	2.94254
6.00521	3.08177	12.6887
6.88708	4.31186	20.42
6.09725	3.76362	14.6925
6.79884	4.54068	21.1642
5.47882	3.00135	11.3658
3.59034	1.79997	4.54342
6.89473	4.18547	19.0475
4.2888	2.94661	8.81998
3.93373	2.20531	6.16268
5.67294	3.13325	12.4716
4.16267	2.04812	5.78135
5.96528	2.86921	11.2058
5.47857	2.90183	11.2142
4.69238	2.36029	8.05535
5.39747	3.18313	11.7917
4.30651	2.16845	6.60978
3.58747	1.87072	4.80834
3.69195	2.02628	5.30198
6.74161	3.4246	16.0578
4.28294	2.27654	6.73464
3.24248	1.52666	3.4209
5.14069	2.32433	8.2625
4.98072	2.4734	8.25734
4.65246	2.02126	6.49234
4.60837	2.41073	7.46828
5.31577	2.68816	10.0263
4.40427	2.45615	7.67778
5.62363	3.16169	12.3002
4.82495	2.61977	9.13863
3.04385	1.54844	3.31609
3.23442	1.6646	3.69003
2.67141	1.43283	2.73678
2.77532	1.63335	3.18091
3.14814	1.80955	3.98635
2.65769	1.55028	3.06516
2.24581	1.35431	2.22341
4.41474	2.39643	7.28621
3.22771	1.43689	2.55524
4.46112	1.86531	5.93376
4.09452	1.91444	5.15655
3.32524	2.0868	4.77349
3.14417	1.75476	4.14798
5.31463	2.76931	9.91655
3.36822	1.53428	3.65009
2.41243	1.33761	2.11955
6.48145	3.92364	17.5696
6.99999	4.30674	21.284
4.92074	2.83149	9.96754
6.21887	4.38401	18.631
3.95197	2.03553	5.77336
5.43447	2.84583	10.773
4.0552	2.97346	8.44305
5.04474	2.89758	10.4106
3.42627	1.66693	4.04177
7.50295	5.08825	26.1086
8.75194	5.4996	34.2114
8.86429	6.48395	39.8978
5.17788	3.17778	11.0852
5.67976	2.84395	11.4306
3.44663	1.53629	3.39638
5.81542	3.73023	14.8135
4.28103	2.2117	6.73663
5.06829	2.82653	10.351
6.66738	4.79398	22.1981
6.2746	3.15134	13.3668
5.19285	2.86545	10.3917
5.0689	3.01429	10.8429
5.43455	3.2815	12.4282
5.3781	3.11704	11.9325
5.05967	3.04959	11.0319
4.47395	2.489	8.1441
4.31906	3.08763	9.93008
8.35764	6.17507	35.6093
5.11513	2.65191	9.69181
5.42765	3.41767	12.7778
6.1827	4.01127	16.5415
5.49409	3.02869	11.3223
3.56265	1.80817	4.57513
6.04579	3.55664	15.6778
6.52275	3.89279	18.0584
5.21078	2.64957	10.3992
5.03169	2.79212	10.0516
4.20755	1.87765	5.69705
5.38931	3.57615	13.6298
5.08246	2.68949	9.67361
4.68895	3.05888	10.3443
4.26347	2.77718	8.32273
3.97577	2.26287	6.23928
5.27793	2.83052	10.7508
4.89279	2.64277	8.95268
5.99831	3.99254	15.7433
2.67605	1.47164	2.555
4.3598	2.82954	8.62812
4.42495	2.24318	6.97279
3.21841	1.58314	3.60522
2.94703	1.40161	2.96031
4.44701	2.48124	6.74609
4.65675	2.59191	8.19398
4.99216	2.56965	8.74665
3.13214	1.62603	3.73042
4.39669	2.00691	5.84574
2.86356	1.51565	3.11184
4.592	2.25589	7.02665
2.98065	1.41801	2.98029
4.43763	1.98304	6.07033
4.17668	2.27679	6.74524
3.38573	1.61324	4.16387
2.36854	1.28669	2.1968
4.95256	2.69619	8.69772
5.42474	3.51801	12.6493
4.99878	3.10781	10.2481
5.2549	2.52823	8.56891
5.18044	2.82397	9.73906
4.99978	2.98855	10.0487
3.79502	2.46032	6.56502
4.19858	2.31119	7.04534
3.73755	2.23131	5.77317
5.31988	3.24212	12.0332
5.99345	4.39506	19.7182
5.18398	3.51056	12.0496
6.19652	3.37062	13.6468
6.17004	3.54115	16.1
4.8076	3.18395	10.8044
5.39085	3.48635	13.045
6.48828	4.39629	19.7138
4.90797	2.67081	8.69344
7.30597	4.34917	22.5771
7.10911	4.61535	22.5578
7.06209	4.31603	22.4268
5.11092	3.18783	11.6904
5.01501	3.03564	10.4788
5.43964	2.82494	9.97659
6.46429	3.9194	17.8832
5.67987	3.89531	16.4645
5.12451	3.17754	11.0153
7.1263	4.14272	19.403
7.29943	4.46975	24.0964
4.99621	2.88222	9.51251
6.10715	3.09631	13.3059
5.61039	3.93519	15.3513
5.11131	3.00013	10.6442
4.64649	2.66805	8.54244
5.27525	3.21901	12.0671
4.24677	2.28031	6.58877
6.55224	4.0473	17.9222
6.96284	4.55732	21.0064
7.47718	4.64015	24.0337
6.00492	3.45223	13.9351
4.88347	3.49318	10.8405
6.62515	3.85516	17.8341
5.48265	3.26874	12.1967
5.46607	3.38023	12.2889
6.20721	3.59181	15.3004
6.34948	3.55044	14.8676
5.36604	2.52457	9.40426
5.73427	3.93666	15.238
5.44611	3.48128	12.839
6.39385	4.30137	18.6796
5.44607	2.92954	10.3784
6.55718	4.17032	18.5028
5.04026	3.24253	10.5837
5.58813	2.86116	11.1878
5.89196	4.01193	16.0433
5.78095	3.93253	15.0352
4.96062	2.94464	9.9958
6.35429	3.34075	13.8009
5.4187	3.84345	13.9814
5.6204	3.66093	14.3112
6.68517	4.46582	19.8845
6.04304	3.58335	14.4926
5.90352	3.64671	14.4019
4.95586	2.8828	9.40696
4.02036	2.42571	7.32275
4.46211	2.61219	7.83965
3.35976	1.68719	3.81018
4.02439	2.14658	6.04244
4.32006	2.14708	6.47483
4.45617	2.73571	7.88958
4.77077	2.69766	8.24782
3.97239	2.23863	6.23833
5.05777	2.461	8.29842
3.86997	1.92363	5.11403
2.62752	1.26601	2.18946
2.89419	1.52962	3.12843
4.16617	2.04297	5.91396
4.4912	1.9544	6.18779
3.99772	2.18101	5.78403
4.08623	2.25895	6.50036
4.01505	2.73153	7.3511
7.47521	5.28071	27.1972
4.78639	2.56816	8.62435
5.76998	3.64627	14.4802
6.18695	4.1094	17.3109
6.5144	4.2918	19.0672
6.72784	4.10743	19.0337
5.9215	4.17948	16.5018
4.78281	2.79757	8.98688
5.48236	3.78523	14.114
6.38792	3.75676	16.3163
6.5243	3.79191	16.2757
6.25368	3.71354	15.5975
6.20106	3.62265	14.7644
6.2549	3.89964	16.7436
5.21631	3.18282	11.3396
5.19229	2.7711	9.61361
4.52271	2.4068	6.9746
3.92354	2.14437	5.73067
5.73593	3.33993	12.6712
6.28204	3.92374	16.568
5.65155	3.32276	12.2084
6.11497	4.01455	16.608
6.2025	4.29198	18.4976
6.5243	3.75257	15.8046
5.84523	3.58136	14.5824
5.06523	3.54366	12.2265
4.90906	2.80812	9.42278
5.38941	3.47046	12.2794
6.45087	3.78237	17.721
4.21376	2.40777	7.09939
4.24259	2.20928	6.70079
3.81237	1.67797	4.32115
4.07323	2.33547	6.6382
3.91018	2.71547	7.28398
3.05324	1.85942	3.98288
5.24624	3.39177	13.0823
5.98117	3.21136	13.189
6.42935	4.1463	18.4342
4.25157	2.5425	7.65089
3.85442	2.33051	6.4859
2.95631	1.72955	3.57718
3.52649	1.53086	3.85219
3.42836	1.58135	3.33232
4.53849	2.44236	7.73958
3.17632	1.52368	3.63369
3.94313	2.39718	6.22259
5.25479	2.96035	10.945
4.9827	2.63358	8.65967
3.41335	1.77812	4.31165
4.33744	2.29416	6.93446
3.91465	2.43484	6.76978
2.32935	1.09333	1.74329
3.48399	1.59867	3.91448
1.80991	0.924502	1.27636
5.49615	2.89937	10.6321
3.81153	1.82414	4.88461
4.28033	1.70652	4.93633
3.09844	1.65473	3.59238
4.55776	2.45	7.91239
1.93077	1.03191	1.39755
3.44131	1.73763	4.24891
2.23381	1.38665	2.18246
2.67923	1.34605	2.66242
5.21785	2.95339	11.0169
4.53292	2.6972	8.67365
6.27041	3.96964	16.5278
6.13747	3.37041	13.8159
6.64022	4.12457	18.9371
5.94392	3.21218	14.2604
4.95616	2.64327	8.97476
4.02097	2.2398	6.09367
4.99138	2.71305	8.91844
4.61338	2.94828	8.90488
3.96686	2.11767	6.09885
3.91686	2.1843	6.25881
4.82038	2.43508	7.65797
3.50768	1.55618	3.79994
5.49786	3.32499	12.459
4.49738	2.6618	8.20235
3.04729	1.89899	4.26646
4.58094	2.83284	9.31051
5.28088	2.76366	9.35917
4.76631	2.76743	8.45265
4.62162	2.17203	6.36831
2.99253	2.20958	4.58298
5.01684	2.53645	8.66143
3.60938	2.05443	5.22206
3.745	2.163	5.78352
3.60864	2.42977	6.25122
3.9249	2.10177	5.71394
4.7486	2.4101	7.49211
3.81368	2.18445	5.75946
2.66529	1.54103	2.82396
4.0742	2.03224	5.67356
2.76416	1.58932	3.01143
3.5108	2.04543	5.16129
3.87037	2.00526	5.44133
2.37694	1.84143	3.18573
2.72923	1.36042	2.72254
3.68234	2.0528	5.5953
4.3756	2.12472	6.22783
3.92959	1.8701	5.08292
3.04461	2.00287	4.38611
2.54835	1.36082	2.55218
2.67225	1.49117	2.87428
2.93337	1.68475	3.01326
3.94591	1.93148	5.14916
2.02622	1.26599	1.82159
4.36311	2.00607	6.05833
4.58051	2.48988	7.65003
5.62626	3.2716	12.7265
5.33975	2.83515	10.2288
3.58983	2.31627	5.66674
2.95718	1.30576	2.81064
3.07369	1.72658	3.66137
2.84732	1.55594	3.09378
3.70572	1.84217	4.53482
3.44923	1.77055	4.45624
5.08611	2.75641	8.96314
3.6428	2.30755	5.47387
3.42542	1.55005	3.88801
4.65254	2.47646	7.82213
3.35338	1.38272	2.95091
4.21904	1.96591	5.58232
5.44238	2.8108	10.0912
3.57242	2.17559	5.67518
6.31518	3.56049	13.8207
5.00269	2.40827	7.83901
5.3485	2.6343	9.55085
4.49334	2.43325	7.64159
5.33574	2.92492	9.64891
4.79659	3.01215	9.58138
4.18613	2.28419	6.58435
4.32484	2.52445	6.96945
4.42988	2.33442	6.91945
7.23575	4.71264	23.3256
6.4608	3.97607	16.6894
6.79378	3.82058	18.0707
5.16165	3.58553	12.9693
6.73875	4.69206	22.4676
3.70381	2.77851	7.36694
6.38599	3.86623	17.6693
4.20599	2.51261	7.51769
3.7926	1.82587	4.77836
4.97351	2.56732	8.59225
4.27039	2.5841	7.77016
3.54142	2.16978	5.27561
4.59247	2.8132	8.9817
4.14593	2.25105	6.58838
5.80491	2.96213	10.6901
4.08686	2.61784	7.16552
3.06666	1.3796	2.97708
4.79938	3.42823	10.9248
4.31507	2.41556	7.20492
6.57821	4.24116	20.2447
2.86277	1.72272	3.47429
3.11502	1.78307	3.97966
2.07446	1.60188	2.32679
5.41706	2.68728	10.1604
2.4094	0.850703	1.43235
5.78896	2.87917	11.9005
4.0299	2.03133	5.62728
4.43928	2.32711	7.58576
5.36506	3.41798	12.5669
6.40704	4.05801	17.688
2.67587	1.45482	2.81052
3.34085	2.10115	4.81755
4.68619	2.60967	8.09387
3.58523	1.57733	3.79741
2.09043	1.11462	1.72618
2.05151	1.20651	1.66044
3.95867	2.0185	5.57694
4.05217	2.05128	5.57311
3.40033	1.72399	3.7388
2.30398	1.16528	1.98424
4.11731	1.9711	5.69434
1.70943	1.13315	1.37557
2.00551	0.888229	1.26583
3.25382	1.82633	4.1969
4.54017	2.90387	8.91315
2.86576	1.84075	3.74454
5.24282	2.88293	9.34892
2.35493	1.35682	2.14566
3.40558	2.01734	4.93956
5.12068	2.71995	8.857
4.50094	2.03614	5.51888
3.17522	1.71199	3.66096
2.4741	1.31055	2.39768
2.40293	1.21607	2.07293
5.37407	2.46158	8.23302
3.51237	1.73584	4.18797
4.86878	2.26443	7.66135
4.21895	2.59688	7.25366
4.50788	2.55017	7.13818
4.3105	2.26789	6.72027
3.93977	2.52762	7.1369
3.50364	2.0461	5.10417
4.22061	1.99844	5.39638
4.5959	2.42386	7.64158
5.07324	2.76199	8.71473
4.98635	2.87588	8.86977
3.2895	1.45855	3.36875
4.05217	1.99963	5.39383
4.25943	2.2151	6.2073
4.36741	2.23337	6.61372
3.64799	1.65172	4.06738
4.1303	2.4589	6.97548
1.90488	0.894364	1.21358
4.0997	2.67035	7.43635
3.87882	1.93143	5.16462
2.36735	1.19209	1.99958
2.29523	0.905655	1.4813
2.73992	1.54438	2.85584
2.29715	1.3624	2.04605
2.49654	1.14724	2.09306
3.87554	2.09691	5.24483
5.39212	3.29186	12.2652
4.37539	2.03258	5.39307
5.63127	3.25087	12.1087
4.02797	2.12824	5.83668
3.98156	2.02246	5.14526
2.46847	1.87959	3.64074
4.99309	2.47527	7.6139
3.596	2.25469	5.71776
4.39355	2.44014	7.12881
6.48582	3.35932	14.0839
5.25992	3.26818	11.586
5.48891	3.23482	11.6689
5.61977	2.62917	9.82202
5.75419	2.83191	10.1628
3.50517	1.93722	4.55175
4.80349	2.1476	6.93631
3.57146	1.86441	4.57221
3.12809	1.71771	3.65733
5.92077	3.72309	14.7953
5.94426	3.93505	15.9591
5.30348	3.4493	13.4506
5.96934	3.25209	13.7731
5.24	2.63394	8.89828
4.92662	2.97259	10.1417
4.58394	2.59026	8.04812
3.92532	1.5805	4.14464
3.97197	1.67112	4.53184
1.98186	1.02625	1.45782
2.18607	1.84586	1.23292
2.1864	0.95825	1.48532
1.91909	1.1381	1.60492
2.31258	1.35588	2.23726
2.26497	1.40653	2.22847
2.57405	1.41096	2.65461
3.05185	1.6286	3.42894
2.81307	1.27999	2.49419
2.59773	1.1525	2.29791
3.183	1.75517	3.94691
2.97848	1.75816	3.81355
3.57053	1.7886	4.33195
2.93265	1.41935	2.97063
3.08644	1.24596	2.80114
3.69079	1.90195	4.82682
2.25525	1.3118	2.10419
2.951	1.42147	2.72093
3.2926	1.62822	3.47896
3.25137	1.78399	4.05305
2.89847	1.57729	3.37948
3.8968	1.99393	5.389
2.22972	1.18674	1.91344
2.67518	1.523	2.76529
4.67966	2.08536	6.27288
3.41825	2.05883	4.54665
3.05097	1.63687	3.60934
3.00279	1.47464	3.08301
3.10543	1.60451	3.78422
2.61491	1.64915	2.94357
4.17792	2.3052	6.41927
4.27649	2.5596	7.27509
3.97444	1.81022	5.23354
4.1128	2.04703	5.68434
2.97525	1.59127	3.46876
3.12477	1.72991	3.75928
1.67017	0.92633	1.12613
2.07342	0.893167	1.37949
2.6453	1.54446	2.58364
2.86064	1.34373	2.75776
2.25312	1.3726	2.25415
3.49871	1.55831	3.37448
2.67165	1.57773	3.07766
2.52291	1.43127	2.58944
2.04015	1.31502	1.87446
3.1261	1.51728	3.25016
3.26664	1.42506	3.16243
2.8994	1.83126	3.48219
2.74629	1.62853	3.16027
3.36727	1.33686	3.02745
2.31342	1.42481	2.38468
2.53119	1.1912	2.1872
1.42045	1.39574	1.23115
1.30454	1.29047	1.02706
3.53197	1.38886	3.31199
3.05734	1.71917	3.51567
3.10643	1.80324	4.03898
3.681	1.59203	3.91534
2.57963	1.18883	2.35201
2.73723	1.60305	3.12004
5.16427	2.39719	7.69814
3.85261	1.89488	4.78771
4.33841	2.08747	6.16342
4.01991	1.7361	4.87369
3.1239	1.9405	4.45242
3.50029	2.18579	5.30428
4.66763	2.17835	6.65353
4.63518	2.35562	8.01763
3.95437	1.93213	4.84764
4.10842	2.22095	6.08027
3.40431	2.03045	5.17321
2.90684	1.54703	3.25705
3.55351	1.87046	4.64843
1.77416	1.06698	1.38733
2.61365	1.25009	2.14332
2.51215	1.35716	2.2986
2.68436	1.49089	2.84769
1.72985	1.09015	1.35191
2.44138	1.03225	1.81535
1.83896	1.29663	1.59583
2.6444	1.42156	2.79546
2.62869	1.48197	2.83088
2.16288	1.06654	1.61424
2.6069	1.51339	2.79806
1.44052	1.41746	1.27046
2.09014	1.08719	1.55821
2.85185	1.4234	2.81227
3.02503	1.77705	3.69773
2.16205	1.04252	1.54561
4.16344	1.63229	4.85074
2.58346	1.2664	2.23517
1.46038	1.419	1.29007
2.023	1.16502	1.75952
2.58842	1.17199	2.17554
1.86092	1.08605	1.44155
2.47887	1.28981	2.35563
3.3823	1.40569	3.23049
1.92404	1.09722	1.49578
3.76439	1.49563	3.85021
6.4336	2.22748	8.36477
2.52938	1.10963	1.98984
3.02317	1.18891	2.27219
2.44727	1.41194	2.57194
5.068	2.64029	8.86543
3.84106	1.58362	4.26543
3.03031	1.4476	3.14945
2.99585	1.50674	3.20648
2.68473	1.72115	3.55246
2.79514	1.65575	3.11478
1.98757	1.02527	1.39633
1.65319	0.967426	1.15377
2.7759	1.30836	2.41615
1.65589	0.964538	1.07992
3.32524	1.47301	3.18075
4.16219	2.03856	5.23847
2.62627	1.55374	2.84936
3.85446	1.93124	4.84219
2.67765	1.42653	2.77829
2.40846	0.848535	1.45025
2.42737	1.02497	1.80682
2.48903	1.34296	2.35636
2.98875	1.43901	3.06936
3.36918	1.71096	3.8939
1.40504	1.37073	1.19626
2.48903	1.40329	2.48938
2.28759	1.31453	2.09557
3.21723	1.75037	3.56405
4.19381	1.91982	5.62919
2.95783	1.29276	2.95302
2.79542	1.37682	2.70861
2.32271	1.17093	1.74842
2.94485	1.98499	4.33823
3.0962	1.56741	3.26896
4.02785	1.79003	5.12399
2.65016	1.2669	2.29101
3.95605	2.03583	5.1484
2.78534	1.54354	2.7236
7.16692	2.01128	9.5322
2.89874	1.57568	3.12976
4.54499	2.10807	5.85753
4.56913	2.39429	7.39631
2.98751	1.84504	3.64315
3.22596	1.82791	4.44251
2.18082	1.2865	1.96194

## Sheet: 2021 Gavali
Length	Width	Area
6.25813	4.12122	18.1868
5.17888	3.25714	11.5936
4.72101	2.58854	8.14116
5.4335	3.15902	12.124
4.62574	2.50383	7.55953
3.20089	1.34252	2.79641
3.28815	2.12382	5.08643
3.71948	1.84566	4.64878
3.86862	2.23928	5.80927
4.54045	2.48278	7.49784
4.27017	2.71684	7.8222
3.77201	1.73807	4.6357
5.93256	3.64995	15.0327
3.12213	1.69437	3.90881
4.95168	2.53226	8.85393
3.54667	1.87281	4.86775
3.90239	2.20653	5.90893
3.84998	1.88928	4.9155
4.43268	2.10233	6.51486
4.51989	2.4819	7.92234
3.88146	2.28293	6.04961
3.80757	2.01535	5.22633
3.47511	1.79187	4.26505
2.65386	1.25434	2.3899
2.46778	1.24952	2.28957
5.81052	3.81773	16.6028
4.83807	2.78279	9.09262
5.77064	3.70525	15.3263
3.83601	2.32887	5.95588
4.10664	2.51823	7.08256
3.28373	2.12859	4.9287
4.61596	2.43295	7.78257
5.41743	2.9365	10.6106
6.82323	4.24843	20.1321
5.52493	3.17659	12.7894
4.64606	2.53948	7.77669
4.70588	2.68775	8.682
5.0192	2.82172	9.92848
2.65949	1.55119	2.85555
3.6864	2.35637	6.31063
4.67453	2.02891	6.68136
4.54149	2.60323	8.02097
5.87627	3.30795	12.2558
4.17549	2.03745	5.9112
4.87914	2.51785	8.3877
3.16528	1.67694	3.77656
4.28353	2.5183	7.28743
3.86271	2.2677	6.07071
3.40379	2.337	5.742
3.55856	2.07097	4.90879
3.22458	1.95266	4.42658
3.2212	1.41487	3.08083
3.50732	1.77799	4.28426
5.82963	3.34432	13.4669
5.23842	2.99192	10.5231
5.43735	2.86067	10.2202
4.10343	2.41397	7.1098
5.12361	2.69892	9.13777
4.9021	2.72414	9.19112
4.43205	2.74756	8.49201
4.85248	2.15462	6.93132
5.69376	3.21047	13.0597
5.58393	3.50474	12.9906
5.0368	2.90522	10.0852
4.50559	2.71188	8.16226
4.19686	2.37836	7.0372
5.04398	2.64088	8.87323
3.27338	1.6639	3.75825
5.61952	2.99767	11.5879
5.41561	2.86239	10.3925
3.39462	2.04114	4.85463
4.41222	2.73636	8.72402
4.56256	2.30928	7.21318
3.25816	2.25869	5.47283
5.13322	2.60255	9.29204
4.54945	2.69951	8.66982
3.97084	2.03668	5.50081
3.41818	1.64698	3.80651
3.1528	1.64776	3.42169
3.18809	1.37253	3.02514
2.64186	1.37453	2.5911
5.118	3.35389	11.948
4.41125	2.12717	6.55373
4.20367	1.80615	5.01919
5.00634	2.65972	9.3421
4.55097	2.6112	8.27839
4.22337	2.40891	6.80026
3.83668	1.99506	4.79701
5.76317	3.42276	13.4282
2.951	1.98831	4.35608
4.9794	2.55817	8.63017
5.22595	2.8909	10.6864
5.1987	2.95468	10.5541
4.86087	2.81174	9.47757
4.47719	2.62263	8.16753
3.80289	2.11639	5.71037
5.72923	2.76399	10.6943
5.58894	3.1747	12.1027
6.0013	3.25391	13.7036
4.07997	2.31664	6.5212
3.97008	2.16819	5.48013
3.65391	1.87004	4.86058
4.92402	2.35793	8.00103
3.83839	2.21885	5.82416
3.15011	1.65476	3.66054
3.03211	1.9994	4.64309
2.64638	1.45672	2.64431
2.76954	1.59188	3.15114
3.02622	1.47836	3.16236
4.24877	2.10196	5.47955
5.3843	2.71153	10.1554
4.77619	2.7486	8.78455
4.52161	3.10558	9.84937
4.05101	2.48447	6.85199
3.04292	1.50304	2.97493
4.41861	2.5512	8.16782
5.72294	3.29909	13.0798
5.87108	3.79551	15.5558
3.43735	1.94053	4.71615
3.33665	1.72137	3.74013
3.26583	1.8917	4.03077
4.46518	2.92088	9.30424
3.82152	2.32015	6.03497
4.50414	2.15519	6.10602
4.66592	2.88025	9.14173
4.09226	1.85747	4.99278
5.53584	3.11191	11.8589
2.57351	1.17127	2.09159
1.92798	1.05679	1.38364
2.52316	1.75625	3.12948
3.43927	1.91241	4.65402
3.57373	1.66335	4.15208
2.81154	1.36455	2.67748
2.94484	1.69622	3.32816
2.39471	1.32304	2.1844
2.55893	1.49139	2.70523
2.22066	0.995585	1.47004
4.64223	2.73351	8.30664
4.58728	2.85723	9.14862
3.99692	2.3521	6.1091
4.7713	3.17427	10.5808
3.81513	2.36918	6.46878
5.05444	2.88176	9.81705
4.71647	2.82048	8.88914
3.3396	2.19789	5.3654
5.86653	3.29385	12.9352
5.66717	3.33516	13.3007
4.69827	2.64841	8.74126
4.32237	2.44459	7.59716
2.95455	1.74469	3.76438
4.26694	2.12044	6.3927
4.2986	2.69158	7.74944
2.63541	1.21685	2.34317
3.80654	2.01904	5.26856
4.78485	2.67312	8.982
3.00349	1.88981	4.23067
2.80246	1.35698	2.61423
3.51251	1.75311	4.42466
4.52251	2.64051	8.36203
3.17287	1.6955	3.55398
3.74617	2.12267	5.36761
3.75974	1.93698	5.14748
4.03044	2.05994	5.68661
3.09665	1.578	3.46839
2.72068	1.58087	2.9665
5.18084	3.62141	12.3649
5.36346	3.12668	11.8424
4.19842	2.39951	6.7111
4.70637	2.48596	7.89185
4.14239	2.0252	6.15892
4.48364	2.62458	8.39929
3.81927	2.05324	5.51103
5.99341	2.94128	12.1849
6.0194	3.02265	12.2355
5.62505	3.05328	12.2969
3.62217	1.86591	4.69443
3.82143	2.38493	6.3574
4.8765	2.72709	8.6587
6.18927	3.97178	17.6906
4.80269	3.03884	10.3026
3.15663	1.6619	3.87657
3.96709	2.00832	5.56527
3.53172	2.17783	5.39568
4.76398	2.49016	8.84509
4.22167	2.07877	6.09551
2.76728	1.39626	2.75701
3.93439	2.27049	6.42269
3.99716	1.75101	4.81457
3.90554	1.84245	4.74881
3.50285	1.76353	4.15244
2.76227	1.77497	3.58441
2.52677	1.37298	2.57536
2.68269	1.28627	2.56752
4.58336	2.4848	7.5013
6.31894	4.13119	18.9773
5.61744	3.21266	12.4838
4.40854	2.50636	7.53838
4.79265	2.70688	8.53691
3.19064	1.7739	3.92338
3.14495	1.59719	3.64391
5.98821	3.61519	15.6817
4.30788	2.62078	8.33777
3.66487	1.84588	4.683
5.42554	3.29232	12.1064
4.13769	1.9244	5.58825
4.61578	2.56991	8.01234
3.05733	1.69577	3.45154
6.03057	3.50622	15.0112
3.92788	2.55854	7.13806
3.74748	1.93134	5.05482
3.23892	1.43116	3.25152
4.03327	2.25091	6.57611
2.75561	1.54311	2.77628
2.82609	1.83958	3.78842
4.51679	2.33954	7.35656
3.96456	2.23348	6.44872
3.07514	1.84279	4.15054
3.80168	1.93994	5.19902
2.73556	1.6129	3.26706
3.36272	1.70005	4.0152
3.27742	1.78645	4.10922
5.75358	3.32009	13.7208
5.02379	2.99699	11.3889
5.67954	3.58817	14.214
4.17608	3.05521	9.01549
5.07902	2.92372	10.422
3.62048	1.67334	4.55718
3.8361	1.96487	5.24496
5.63926	3.79222	15.5426
5.9171	3.47566	14.822
4.7227	2.64729	8.40194
5.32598	3.08035	11.9008
3.83117	2.12899	5.88655
3.53975	2.20899	5.59814
3.53181	2.1046	5.55267
3.64012	1.96149	4.98194
3.75366	1.77387	4.40137
3.61793	2.24779	5.61484
3.09837	1.69375	3.72518
4.14023	2.43368	7.16781
2.57337	1.38659	2.61218
3.84522	2.01913	5.68546
3.80466	1.82892	5.00211
3.58516	1.85168	4.58177
3.80435	2.10291	5.60275
2.7554	1.23344	2.4353
2.32305	1.26666	2.23451
2.63571	1.87943	3.53082
2.84842	1.73927	3.5316
5.97285	3.11746	12.5387
4.08086	2.58872	7.57692
5.02978	3.88516	14.4721
5.9596	3.52796	15.4852
3.9466	2.40088	6.31052
3.73626	1.90543	5.15143
3.95782	2.30202	6.2904
4.41028	2.44679	7.6964
3.94116	2.29206	6.23431
3.87907	2.23093	6.07235
3.73057	2.04762	5.10577
3.57238	1.92962	4.84457
4.09368	2.11694	5.90224
3.29828	2.25713	5.39984
5.41242	3.92601	14.7165
3.66511	1.68996	4.44247
5.34167	3.07692	11.8191
4.74552	2.58408	8.1233
3.88838	1.64508	4.59506
3.28809	2.12328	4.81555
4.5828	2.1491	6.56857
3.87477	2.06794	5.53243
3.63999	2.0322	5.16041
3.72729	1.95448	5.18777
2.68884	1.70661	3.23295
2.71998	1.35853	2.62937
3.13497	1.8083	3.97597
3.26945	1.76019	3.90393
5.05078	3.01767	10.9748
4.87613	2.79636	9.54755
4.14553	2.27279	6.27996
4.24476	2.158	6.48834
5.36379	3.07064	11.7821
4.05872	2.32498	6.27635
3.85138	2.03151	5.54825
5.41334	3.19616	11.6709
5.58585	2.9634	11.8059
5.35276	3.0043	11.1218
4.37959	2.4465	7.70604
4.13531	2.18856	6.06728
4.51734	2.75942	8.56626
4.64901	2.68657	8.7223
3.56787	2.213	5.39957
3.77323	1.89276	5.20973
3.02531	1.3134	2.91548
2.791	1.87013	3.50283
2.59672	1.64171	3.05528
3.31102	2.18627	5.30106
2.65383	1.28466	2.4951
3.22274	2.30118	5.46419
3.67498	2.2708	5.97044
3.31347	2.05778	4.81764
3.13601	1.69967	3.6081
2.63075	1.60438	3.05248
2.6225	1.2623	2.27421
2.38934	1.47922	2.6103
4.6549	2.50281	7.664
5.72479	3.6773	14.1104
5.67992	3.32508	13.0752
5.70074	3.21537	11.5713
5.3024	3.18476	11.9794
4.24291	2.38148	6.67412
4.5476	2.66359	8.71529
4.39382	2.63849	7.83293
3.98346	2.25031	5.93214
6.48433	4.45087	20.7134
4.81936	2.82257	9.22527
5.73973	3.31149	13.5391
5.39777	3.68258	13.7424
5.24865	3.36385	12.0322
3.74387	2.06089	5.3896
4.27163	2.38803	7.06846
4.68151	2.50055	8.13891
3.46616	2.12576	5.21427
2.37282	1.46345	2.56046
3.66615	2.26014	5.77932
2.61061	1.62278	3.06368
4.04139	2.31561	6.67943
3.219	1.6897	3.66537
2.68692	1.39028	2.58618
2.59556	1.03631	2.02785
3.16545	1.68042	3.88001
2.83532	1.40554	2.97311
2.80617	1.71656	3.54297
5.92735	3.68151	15.3182
6.32371	3.47332	13.8327
5.42179	3.68787	14.1413
4.13748	2.4541	7.32442
3.90617	2.26208	6.11242
4.06684	2.39375	6.43736
3.7418	2.31451	5.97602
4.45037	2.60445	8.07818
3.82779	2.03454	5.92835
3.79365	2.13337	5.58411
5.20763	3.06518	10.6773
3.25366	1.67421	3.75532
3.33015	1.99173	4.50179
3.5719	1.89778	4.81079
3.95903	1.98379	5.44304
4.08233	2.09956	6.0786
4.24556	2.3358	7.02453
4.37351	2.14528	6.84651
3.57704	1.8092	4.79646
4.3196	2.58937	7.97261
4.29649	2.54889	7.51965
4.83295	2.63028	9.05635
4.6225	2.37348	7.59523
3.79115	2.10268	5.61141
3.57219	1.56458	4.02801
2.6417	1.31841	2.39391
3.03194	1.45166	3.20789
2.71002	1.66094	3.29254
5.40167	2.90951	11.4806
4.68472	2.38687	7.89073
4.49298	2.85213	8.93874
4.5229	2.56628	8.56287
5.31231	3.38226	12.7876
4.81071	2.71344	9.27522
4.48597	2.67369	8.60298
4.09096	1.76237	4.87399
5.08987	2.3785	7.80654
5.28836	2.86817	10.524
5.89652	3.556	14.2802
3.90554	2.17149	5.98031
4.90562	2.64204	8.8114
3.93971	2.34897	6.38551
3.03081	1.58497	3.34353
3.30309	1.89379	4.36672
4.12279	2.45404	7.16452
3.96261	2.65515	7.47398
3.22313	1.76515	3.66425
3.37657	1.52412	3.69892
3.4201	1.69836	3.79645
2.93739	2.21088	4.48889
2.65837	1.56556	2.98136
2.67342	1.68661	3.21496
2.92592	1.77409	3.55259
1.82573	1.07189	1.43173
2.64402	1.70101	3.28095
2.35222	1.54645	2.78484
5.25762	1.97288	7.03403
6.0882	4.00643	17.8931
5.82389	4.13026	17.1901
3.98226	1.98185	5.66585
4.68569	2.29138	7.59358
4.10156	1.93752	5.76568
2.89901	1.77415	3.51641
5.22759	2.85599	10.2523
2.86255	1.57623	3.32609
5.32927	2.6472	9.20206
3.66681	1.89728	5.10543
5.02241	2.54766	8.17409
3.63691	2.13291	5.12164
4.64653	2.70865	8.5772
3.18997	2.10782	5.03299
5.19238	2.87562	10.3188
3.50288	2.2178	5.43689
3.08842	2.18252	4.88143
2.94504	1.8854	4.05607
3.11807	1.79313	3.81765
2.59079	1.6581	2.98888
4.19643	2.16953	6.13961
3.33371	1.64436	3.72641
2.85648	1.83666	3.90277
2.76544	1.70544	3.22564
2.39073	1.51981	2.71257
2.24328	1.14228	1.83882
2.26724	1.05749	1.58556
4.9055	2.98324	10.455
5.3999	2.92065	10.5226
4.78451	3.02551	10.161
3.86089	1.79939	4.9642
4.81693	2.97044	10.2085
3.61151	2.59432	6.76957
3.54214	2.15985	5.67203
3.91662	2.18468	6.09466
5.85014	3.59444	15.0957
4.04582	2.42467	6.81425
4.88414	2.56378	8.36081
5.17598	2.92571	10.6392
4.97754	2.87031	9.60718
3.46264	1.87065	4.68729
5.2272	3.2169	11.7276
5.08491	2.80206	9.61711
4.64752	2.61422	9.03565
5.51244	2.78141	10.5016
4.91463	2.61877	8.52172
4.14306	2.34627	6.6708
3.17349	1.71884	3.79799
3.24198	1.93477	4.52884
2.92337	1.76781	3.76395
2.90441	1.74502	3.35491
2.93115	2.00639	4.28553
2.17849	1.11003	1.71758
2.37623	1.34561	2.29462
2.37623	1.133	1.90344
5.28452	2.81207	10.4886
5.49334	3.51933	14.1873
3.99061	2.21819	6.21158
4.58986	2.68746	8.03418
4.34808	2.53313	7.71148
3.58256	1.94707	5.10346
3.72685	2.29833	6.21561
3.47506	2.41314	5.82611
4.54793	2.228	7.08212
3.72318	2.00597	5.27049
4.50706	2.39546	7.50208
2.99103	2.07635	4.72185
3.87877	2.2928	6.21551
4.01655	2.20909	6.58139
5.25898	3.38954	13.2556
4.71405	2.49887	8.32938
3.67359	2.13945	5.26201
3.17001	2.28919	5.47807
4.19796	2.44147	7.06593
3.21694	1.5383	3.49202
3.63002	1.54288	3.75763
3.6328	1.82274	4.44274
3.97823	2.171	5.94779
3.75505	2.20216	5.53138
3.05398	2.15579	5.01059
3.44867	1.71352	4.30049
3.4975	1.31955	3.24224
2.81961	1.70573	3.44446
4.81987	3.02195	9.89368
4.28256	2.25485	6.80291
6.05141	3.52722	14.9803
4.79323	2.89459	9.18716
3.60863	1.88592	4.80646
4.0921	2.29722	6.50889
3.0264	2.1288	4.8539
3.91691	2.32637	6.81901
3.10644	1.90307	4.24911
4.72095	2.87119	9.37055
3.78738	2.05604	5.33682
2.51145	1.42181	2.65583
3.63544	2.11562	5.27717
4.39018	2.23813	7.2791
3.45787	2.27031	5.75852
4.77599	2.83347	9.36647
3.91854	1.79063	4.77539
3.51878	1.7607	4.56418
4.30569	2.30155	6.74438
3.99017	2.66198	7.70313
2.94266	1.35893	2.79083
3.30219	1.98909	4.8176
3.29697	1.71845	4.05764
3.79202	1.90176	4.72793
3.58385	2.20122	5.39821
2.83135	1.54076	3.24042
2.23906	1.22863	2.08372
5.57817	3.22262	13.0286
5.26373	3.15737	11.9002
5.18734	3.10525	10.7705
4.21353	2.72676	8.33703
5.02297	2.45122	8.47715
3.68871	2.2736	5.96661
4.10295	2.39254	7.12013
5.25399	2.9347	11.3864
6.18477	3.40752	13.6887
3.89442	2.12833	5.61003
5.90016	3.45351	14.205
5.51518	3.02516	10.9487
5.13436	2.85838	10.2137
3.25184	2.09442	5.23291
3.4127	2.09067	5.13687
3.26764	1.38851	2.99663
3.92609	2.36431	6.57307
3.47302	1.79161	4.19445
3.34787	1.42207	2.94827
3.55581	1.9806	5.03941
3.19553	1.88918	4.43609
4.39727	2.26461	6.87256
2.71906	1.66144	3.47024
2.6856	1.52172	2.81903
2.9645	1.60194	3.56448
3.18677	1.64771	3.85891
2.65598	1.65592	3.16804
2.53369	1.69726	3.05272
4.91729	2.9909	10.6863
5.26784	2.90615	10.2197
5.35236	3.66126	14.6483
4.19321	2.72531	8.17215
6.088	3.70659	15.0439
4.40354	2.25421	6.98138
2.61792	1.98164	3.68732
3.65493	2.09427	5.59312
5.49214	3.07128	11.9583
3.05348	2.35548	5.34077
4.68487	2.47758	7.43245
4.61137	2.61337	8.37655
4.06635	2.45608	6.96217
3.35198	1.78361	4.08073
2.3829	1.78239	3.04424
3.92018	2.91647	8.58339
3.53069	1.87426	4.44739
4.65832	2.5174	7.73816
3.16602	1.90369	4.18281
4.0429	2.24569	6.27306
3.94265	2.40665	6.96782
3.56967	2.41801	6.45329
4.47142	2.54022	7.89993
2.79077	1.3705	2.8073
2.27737	1.18231	2.02062
3.08364	2.07954	5.07469
3.70613	2.31002	5.95218
2.74062	1.52435	3.00619
3.68555	1.60588	4.00546
7.03025	4.23339	20.9407
5.70385	3.48482	14.066
5.0731	2.95522	10.5796
3.78511	2.06483	5.20334
4.72162	2.65902	8.8568
3.87912	2.21908	6.14865
3.42121	1.86148	4.37343
5.53461	3.5211	13.9822
5.2255	3.06559	11.1141
4.28765	1.93708	5.75216
3.66039	2.34374	5.58875
4.03656	2.39931	6.89244
2.62169	2.27266	4.4431
2.28495	1.14805	1.92136
3.59467	1.82888	4.60061
3.69187	2.26903	5.8924
3.36756	1.88269	4.26129
3.85827	2.05489	5.38462
3.38088	2.40887	6.037
2.35294	1.1704	1.97739
2.24025	1.15457	1.75649
4.33363	1.9108	6.01183
4.02542	1.99673	5.77264
3.22827	2.0311	4.5344
2.85368	1.75469	3.63819
2.46855	1.4743	2.56144
2.92479	1.67958	3.40939
2.08745	1.38987	2.24582
4.98046	3.17721	11.1734
5.87311	3.53798	14.0576
6.3546	3.82363	17.7839
2.86527	1.9456	3.90866
4.01702	2.45156	7.136
5.5276	3.32551	12.784
3.76677	2.13702	5.59943
4.22517	2.24178	6.55699
5.02568	3.33608	12.0445
3.63319	1.72821	4.3577
4.44031	2.54029	7.78828
3.3434	2.3062	5.76322
3.90131	1.89564	5.11176
3.65523	2.24829	5.60273
3.94361	2.81255	7.8518
3.88722	2.21306	6.03459
3.21908	1.846	4.20311
4.73781	2.92159	9.23453
4.486	2.55448	7.94072
3.38298	2.00874	4.80324
2.55141	1.94469	3.757
3.05175	1.94226	3.84726
3.36599	2.16501	5.3221
3.80422	2.1616	5.37067
2.94263	1.41478	2.97376
2.75206	1.48251	3.06471
3.18819	2.13422	4.98732
2.82463	1.47003	2.95416
5.79578	3.48495	14.7313
5.40494	3.36335	12.7703
5.86524	3.29668	13.7071
4.99963	2.56111	8.8373
4.7634	2.76749	9.12498
5.28652	3.58489	13.431
4.73165	2.52924	8.6415
4.99754	2.85465	9.8251
5.68036	2.96045	11.8704
3.72966	1.64644	4.02078
4.77936	2.41663	7.6387
4.2779	2.8537	8.50815
4.34704	2.2361	6.79724
3.59572	2.0025	4.90331
2.81381	1.8967	3.85962
3.61027	1.52205	3.84743
3.83803	2.26799	6.14663
3.17018	1.92052	4.50896
3.70989	2.20132	5.7998
3.34084	2.20926	5.38914
4.08243	2.45417	6.96249
4.455	2.11456	6.17267
4.39077	2.60426	8.13176
3.9586	2.19983	6.04421
3.1803	1.77079	3.73678
3.34447	1.37064	3.36254
2.46816	1.6262	2.85187
2.86949	1.64952	3.44079
5.24573	3.04593	10.5244
4.51096	2.51962	7.72504
5.98391	3.07309	12.8586
3.60745	2.44452	6.13502
3.88734	2.27903	6.51887
3.80077	2.30652	6.5076
2.78695	1.71803	3.42309
5.82734	3.40724	13.4186
5.79842	2.6729	10.3597
3.54601	2.17552	5.31533
3.65868	2.23987	5.69473
5.15398	3.13763	11.1192
3.26772	2.15393	5.30831
3.11705	1.52007	3.5599
4.71717	2.59929	8.10444
3.04175	1.97935	4.32021
3.82717	2.48736	6.51229
3.18035	1.62135	3.47936
4.01685	2.23186	6.29138
3.19587	1.62387	3.54428
3.64319	1.6767	4.11864
3.58379	2.11945	5.29584
3.64372	1.89317	4.90309
3.14388	1.85344	4.28017
3.12968	1.43883	3.08992
2.98099	1.78761	3.87523
2.44536	1.07291	1.68194
2.3535	1.32585	2.18507
5.16806	2.69641	9.3986
4.65188	2.56791	8.01192
4.63338	2.78587	9.14204
4.79642	2.54878	8.36125
3.85051	2.01342	5.22002
2.95863	1.42446	3.23978
2.68805	1.70596	3.15652
6.30582	4.22499	18.3019
5.39681	3.13094	10.9463
6.03041	3.72765	15.2435
5.37952	2.80168	10.1004
3.92864	2.00575	5.15765
2.70159	1.65145	3.19722
4.46301	2.44003	7.44606
4.6014	2.23248	6.97876
4.74721	2.99699	10.3203
3.5756	1.64515	4.1125
3.20345	1.69305	3.52113
3.46943	1.71682	4.34447
3.79164	1.77563	4.62874
3.21748	1.72895	3.92109
3.29937	1.48928	3.53062
3.17687	1.86681	4.20107
3.17783	1.8827	4.41615
3.0748	1.69256	3.82726
5.52933	3.94171	16.0417
4.67169	2.55982	7.84003
5.31978	3.25254	11.9089
5.66037	3.02221	11.9789
4.98834	2.90882	11.0892
4.73676	2.67265	8.94297
3.26184	1.69325	3.82298
2.91961	1.77458	3.41475
5.19813	3.40713	12.2191
4.85614	3.06313	10.4728
4.82783	2.64355	8.82746
4.0977	2.4153	6.89757
4.00094	2.31998	6.44245
4.16727	2.48991	7.26463
3.72638	1.83938	4.62203
4.0939	2.03549	5.3798
4.36274	2.41843	7.62323
3.55783	1.99545	4.85783
3.42932	2.1156	5.07768
3.17549	1.81015	4.10666
2.81316	1.91749	3.97246
4.26427	2.67154	8.40151
3.86349	2.06656	5.39968
3.2492	1.87539	4.411
3.04093	1.71438	3.77138
3.33814	1.65977	3.99245
2.84869	1.75505	3.41081
2.69622	1.65212	3.11061
4.73534	2.59243	8.72062
4.67827	2.7524	8.57091
4.04515	2.47415	7.15029
3.87406	2.22162	6.22362
4.76123	2.80589	9.16132
3.48792	2.43797	6.11714
4.24129	2.45004	7.52602
5.93716	4.34346	18.6157
3.50445	2.09137	5.2229
5.94054	2.99148	12.317
3.40761	1.98833	4.75624
5.68142	3.14055	12.278
4.98774	3.75826	14.0255
3.14101	2.11855	4.80722
3.97488	2.35436	6.55676
3.79406	2.02806	5.53279
4.68052	2.3625	7.65688
3.88705	2.33494	6.32228
3.02454	2.10955	4.43059
4.03373	2.42049	6.74138
3.24624	1.41644	3.37069
4.66093	2.16615	7.36446
3.7624	2.13511	5.73175
3.67023	1.8997	5.09964
3.48531	2.31807	5.93891
2.79585	1.71949	3.5315
3.24292	1.61984	3.81629
3.01302	1.90612	4.15999
5.41211	3.34047	12.1967
5.20369	3.36045	12.4217
4.4032	2.76264	8.84474
4.47198	2.43656	7.8296
3.91326	2.21428	6.10902
3.11008	2.15141	4.77952
3.60923	1.77248	4.34367
5.34852	3.1903	12.2685
5.15103	3.03908	11.0434
4.04646	2.42616	6.66129
3.85569	2.39541	6.52248
3.67782	2.15565	5.52776
4.02269	2.10236	6.23128
4.02011	2.2183	6.42335
4.25671	1.88694	5.63269
4.04403	2.01382	5.80487
4.50238	2.64175	8.30871
3.96484	2.14635	5.66843
3.79799	2.25314	5.88872
4.07784	2.75411	7.76225
4.4711	2.52717	7.54914
4.83442	2.27534	7.86054
3.4949	1.87504	4.75146
3.07328	1.84619	4.22342
3.35302	1.8777	4.4704
3.25135	1.86677	4.2074
2.61063	1.92981	3.93085
4.64926	3.60203	12.0887
5.26264	3.20333	11.6333
5.55364	3.2016	12.338
4.91282	2.9885	10.1366
5.20893	3.33317	12.4407
3.53473	1.73118	4.38168
4.01028	1.99117	5.35526
4.25786	1.76627	5.74662
4.47675	2.30638	7.15732
4.26944	2.39958	6.88675
5.13963	2.96987	10.2134
3.54735	2.41114	6.02969
3.30115	2.01178	4.62663
3.95931	2.47607	6.63724
4.76897	2.96775	9.50831
4.14283	2.26264	6.6843
3.97112	2.67845	7.76757
3.42562	2.22467	5.5627
3.92705	2.00449	5.45183
3.97704	2.1747	6.00093
3.4073	1.94907	4.39813
3.56449	1.90168	4.51657
3.50454	2.09373	5.36611
2.91557	1.52041	2.99873
3.05452	1.47004	3.25123
2.23627	1.34284	2.09875
2.90974	1.51868	3.17422
2.30865	1.18618	2.01118
5.8034	3.50648	14.8143
5.67256	3.32984	13.8103
4.69547	2.33881	7.97239
5.00569	3.05945	11.0661
4.21693	2.62808	7.91169
4.50422	2.58511	8.37972
4.60869	2.34888	7.29072
4.21229	2.65373	8.00953
4.01464	2.01528	5.57956
5.30974	3.40184	12.2481
4.77617	2.60129	9.1732
4.06966	2.54185	7.82304
3.09427	2.16042	4.83918
5.20069	3.05315	10.7254
4.18204	1.94912	5.53922
3.99479	2.05787	5.95853
4.38517	2.17629	6.93132
3.29297	1.62502	3.8009
3.30205	1.99932	4.90268
2.99365	1.46788	3.14439
3.45199	1.73109	4.29448
3.55166	2.32475	6.1594
3.28957	1.92339	4.82201
3.77661	1.93398	4.97376
2.66867	1.43624	2.68835
6.21245	4.10614	17.8141
5.79725	4.17148	17.2311
4.63555	2.89477	9.58936
6.02133	3.28593	13.2654
5.17031	2.484	8.82504
5.32806	2.52932	8.90902
4.88363	2.77263	9.86978
4.9921	2.57404	9.28751
4.81965	2.78548	9.20889
6.57965	3.40421	16.288
5.14137	3.05148	11.1643
5.43392	2.81839	10.4762
4.84491	2.6397	9.12371
5.67943	3.18126	12.6151
3.53954	1.90727	4.51021
3.53255	2.13939	5.75526
3.69081	1.8957	5.00192
4.65047	2.15765	7.17023
4.23333	2.39589	7.64672
4.55944	2.26048	7.16102
3.76469	2.26485	6.13688
4.74481	2.29256	7.96295
4.11856	1.97845	5.88049
3.7456	2.19816	5.91656
3.66191	2.21684	5.89627
3.84635	2.11141	5.97508
3.07422	1.84056	3.95328
2.6519	1.69545	3.33523
6.69281	3.84731	18.0021
6.29671	3.21614	13.5862
4.3845	2.66819	8.47076
5.49807	3.64598	14.1128
4.32878	2.62423	8.26135
5.9397	3.30498	13.6807
4.92299	2.20056	7.79131
4.53944	2.69117	8.22916
5.17506	2.98149	11.5539
4.85309	3.39151	11.6679
5.10041	2.67465	9.79169
5.00871	2.56136	8.60373
5.05218	3.06127	11.2156
4.56813	2.85009	9.36493
3.6441	2.18117	5.75349
4.31157	2.06633	6.28121
3.65659	2.33534	6.05776
4.17938	2.19305	6.46733
4.72715	2.80824	10.0848
3.93225	2.15818	6.16406
4.58734	2.87134	9.80837
4.12481	2.30155	6.96731
3.8403	2.44556	6.69701
3.66188	2.27702	6.44733
4.07933	2.34267	6.94744
3.2121	1.67074	3.79749
2.76629	1.84398	3.90149
2.90484	1.57561	3.19927
6.19678	3.6047	14.9217
4.81375	3.05754	9.98112
7.0018	3.56763	16.868
5.11634	2.97031	11.1264
4.29906	2.14115	6.75434
4.05263	2.47051	6.74298
5.82326	3.64674	15.0574
5.3708	3.48715	13.6923
3.46087	1.84007	4.6763
4.90426	2.91276	9.33042
5.00519	2.58504	9.25895
4.26437	2.64193	8.29298
3.78162	2.17497	5.93031
4.39071	2.03865	6.09492
3.86423	2.38862	6.72434
3.54531	2.33208	5.86079
5.54519	3.02364	11.8134
3.96592	2.11639	6.16242
3.85711	2.32543	6.67423
3.9762	1.89026	5.6467
4.27943	2.49655	7.50758
6.69316	3.77937	17.94
4.92243	3.03377	10.5688
4.77698	2.45925	8.2195
3.81827	2.22902	6.10628
3.24255	1.77484	4.40776
2.92223	1.2698	2.70749
2.17903	1.27908	2.06552
6.5378	3.94862	18.389
6.19269	3.45588	15.3957
5.41969	2.43032	9.7276
5.73151	3.15024	13.3357
3.60555	1.89222	4.65467
4.69271	2.72668	9.44621
5.12373	2.29165	8.4629
4.23447	2.52845	8.15607
5.89318	3.80595	16.3202
3.93873	2.10647	5.80293
5.08117	2.58162	9.16456
4.77004	2.48319	8.4605
5.33867	2.73288	9.81935
5.07042	3.1592	11.6295
5.10528	2.92673	10.7518
5.93688	3.2149	14.0478
3.92477	2.19475	6.24296
5.89344	3.34401	13.7817
4.20915	2.22717	6.6584
4.26332	2.31689	6.78864
3.72804	2.23245	6.2534
5.60788	3.53796	15.2704
3.82383	2.18781	6.19944
3.41321	1.75089	4.29396
3.47741	2.06089	5.26627
3.23159	1.78768	4.15766
3.2514	1.73012	4.1945
3.36401	1.88902	4.50044
6.42327	3.75992	17.9079
5.28496	2.91093	11.146
4.32613	2.49255	7.63682
5.52096	2.98484	11.9399
5.68871	3.19234	12.4372
4.44606	2.09199	6.35954
4.56822	3.08625	10.4487
5.67676	2.87979	11.5552
6.21374	4.04842	18.3745
5.97247	3.36529	14.286
5.20538	3.01256	11.6049
4.6371	2.73775	9.18902
4.89611	2.92082	10.1673
5.22868	3.3929	12.6034
5.7939	3.38319	14.196
5.11836	3.36612	13.4319
4.89747	2.95065	10.5343
4.45978	2.55151	8.21727
5.08552	2.97118	10.7154
3.95069	2.64631	7.00464
4.49977	2.6211	7.80356
4.01537	2.38192	6.76069
3.82001	2.58284	7.39733
3.39113	2.02623	4.8682
3.40088	1.79862	4.52717
3.60203	2.17734	5.76659
3.11839	1.7393	4.08123
3.06503	2.07979	4.55317
5.2402	2.81279	9.54927
4.7129	2.99869	9.95556
6.77817	3.94732	18.4478
4.88053	2.87337	9.83763
4.72304	2.95341	9.49017
5.06562	3.10943	11.7859
4.7996	2.58715	9.24279
6.54063	4.05166	18.4871
5.99886	3.36321	14.304
4.1227	2.52714	7.7597
7.112	3.77731	18.1385
5.03435	2.86141	10.2335
4.37554	1.99399	6.31988
4.13912	1.94004	5.49875
4.55995	2.8931	9.72918
4.13349	2.13175	6.54709
4.8199	3.02827	10.2304
5.33944	3.21536	12.5433
4.01727	1.74783	5.07328
4.14574	2.47467	7.28067
4.67142	2.59578	8.35743
6.12585	3.69896	15.6333
4.05467	2.12812	6.07518
4.32258	2.25484	6.49704
3.74469	2.37837	6.97584
3.93073	2.24276	6.50688
4.34932	2.60483	8.48573
2.8547	1.43017	3.03666
5.84611	3.32857	13.8578
4.65221	2.46234	8.628
5.1303	2.74363	10.7087
4.49931	2.29136	7.28878
5.32161	3.47434	13.3135
5.35581	3.14057	11.7703
5.49562	3.09578	12.2337
5.12126	2.83626	10.6914
3.66516	2.16395	5.85745
5.60866	2.68837	10.802
5.54512	2.86662	11.534
4.49458	2.66843	8.8495
6.72473	3.66025	17.332
3.70008	2.22527	5.69576
5.17109	2.79349	9.31399
4.12426	2.17113	6.43733
4.08777	2.37848	6.53771
3.76865	1.94767	5.27647
3.97044	2.0188	5.7947
4.46361	2.85234	9.57147
4.01408	1.69416	4.98713
5.57331	2.87707	11.4808
4.16031	2.19719	6.68279
4.24216	2.2564	6.71976
3.47425	2.13436	5.13901
3.58209	1.91979	5.19464
3.31084	1.97446	4.89586
2.57062	1.54242	2.84341
5.11731	2.84053	10.1238
6	3.6443	15.754
4.47401	2.79446	8.4752
4.65252	2.61783	8.10831
6.52815	4.3347	20.2625
5.31976	2.47083	9.53866
3.84702	2.36914	6.08524
3.84476	2.55191	6.68535
5.39406	3.28073	12.3615
4.88074	2.51519	8.82409
5.3856	3.67719	14.5742
5.5674	3.4263	13.1855
5.67621	3.21097	12.021
4.60872	2.67129	8.44925
5.53143	2.99399	11.1666
4.47874	2.39451	7.57567
5.21097	3.45057	13.2552
5.25374	3.28414	11.5705
4.10278	1.91875	5.48872
3.4336	1.49951	3.55457
4.34517	2.49859	7.64052
2.80419	1.62759	3.26499
3.2387	1.62397	3.38288
3.248	2.06847	4.80291
2.82238	1.63436	3.26524
2.33022	1.44984	2.43177
2.51793	1.69364	3.00831
2.52523	1.53336	2.67427
5.39866	3.25739	12.4047
4.71909	2.22531	7.23016
5.7778	3.72339	14.6741
5.9288	3.27555	12.5501
4.73144	2.67091	8.7319
5.34553	2.77768	10.3391
3.58532	2.16445	5.38208
4.70102	2.81841	9.05683
4.40373	2.76808	8.90919
5.41548	3.37963	13.7101
4.88205	2.39923	8.18904
4.9161	2.69254	9.358
4.9362	3.19156	11.5471
4.58324	2.55075	7.41887
5.14348	3.202	12.3468
3.08808	2.62226	6.20606
4.85751	2.74047	9.05154
5.01812	3.25054	11.5317
4.68738	2.81746	8.98149
4.27851	2.49498	7.47275
3.14752	1.95126	3.96859
4.95406	2.94439	10.071
1.98984	0.93697	1.32182
3.66337	2.31987	5.59192
3.74451	2.60209	7.09318
2.38684	1.43111	2.45963
2.45266	1.60736	2.93128
1.94977	1.1147	1.60122
20.6068	0.505214	6.43206
5.30406	3.06059	11.7026
5.48844	2.81472	9.9815
5.75112	3.13459	12.7683
5.76731	3.95838	16.163
4.91199	2.71735	9.24779
4.29503	2.75372	8.3723
4.2929	2.54964	7.49902
4.55824	2.46866	7.53365
3.70178	1.76798	4.31359
4.93767	2.94856	9.44152
4.12691	2.5221	7.001
5.11276	2.93952	10.7267
4.6708	2.3897	7.27738
3.55326	1.96778	4.60334
5.15125	2.7327	9.35191
3.30984	2.35797	5.45493
3.41325	1.96865	4.49728
4.91027	2.46713	7.68531
3.61616	1.86751	4.77895
5.03685	3.03767	10.6433
3.45114	1.57656	3.73802
4.56373	2.55222	8.11589
4.71604	2.23819	7.00842
4.73968	2.61677	8.84538
4.24737	2.35937	6.78289
3.00208	1.80491	3.86896
3.29862	1.9902	4.45605
4.39974	2.20065	5.98493
6.05488	3.33407	13.9424
5.49344	3.28368	13.3722
5.53509	3.56859	14.4674
4.47432	2.34198	6.37402
5.85841	2.97022	11.759
5.22915	3.02455	10.5802
3.81072	1.99652	4.73766
3.34538	2.32161	5.73578
3.92612	2.16283	5.35853
7.0698	4.08201	19.527
4.12807	2.46889	7.22669
3.84167	2.11765	4.88384
4.06303	2.3937	6.7729
4.26461	2.27972	6.98675
4.59866	2.36535	7.82653
4.37281	1.98946	6.58432
5.89973	3.4276	13.6227
4.09253	2.40454	6.8919
4.15311	2.6589	7.69779
2.85931	1.79805	3.79344
5.64646	3.78134	15.1881
2.54014	1.56363	2.95542
3.47617	1.95542	4.63584
3.06312	1.61832	3.44022
3.56825	1.9307	4.91699
3.05019	1.87919	3.88381
2.72942	1.29404	2.58803
3.90007	1.90091	5.08166
5.45563	3.58215	14.4909
5.23556	2.74647	10.1266
5.17582	3.07531	10.8029
4.15656	2.48898	7.27434
4.76749	2.49685	7.55353
4.83981	3.07743	10.6443
4.77139	2.52298	8.5439
5.40723	3.32985	12.8024
5.64901	3.62338	13.9077
4.69644	2.46254	7.47852
4.11819	2.37071	5.87864
4.62758	2.56953	8.30604
4.82779	2.68412	8.41174
3.76658	2.05502	5.44426
5.02951	2.84329	10.0037
3.92739	2.23424	5.85924
4.79446	2.80387	8.77368
4.76677	2.60999	8.0156
3.58828	1.62405	4.474
3.92895	2.69701	7.46323
4.99967	2.81807	9.83559
6.274	3.14006	13.6089
5.15427	2.95562	10.3862
4.89609	2.59295	8.25843
4.27637	2.34075	6.87028
4.4006	2.27263	6.25265
3.56045	2.00953	4.965
3.76022	2.04772	5.0519
6.36442	3.44477	15.0223
5.3574	3.17505	12.2101
3.31217	1.87183	4.2666
6.53212	3.88393	17.1583
3.743	2.07126	5.43532
5.49333	2.54963	9.38545
4.46148	2.86759	9.42147
5.03751	2.81331	9.56075
4.03005	2.128	6.07685
3.7179	2.49972	6.0021
4.0581	2.09805	5.88004
2.965	1.55373	3.27669
3.31188	2.05303	4.87273
5.56983	3.36745	13.3241
3.33417	2.11046	5.20221
5.53441	3.30742	12.9977
2.99567	1.69704	3.56079
5.11074	3.09006	11.0755
3.59791	1.96724	4.87561
5.34232	3.43421	14.1747
2.73592	1.78039	3.55095
4.97882	2.77559	10.008
2.69425	2.23922	4.32557
3.44569	1.84924	3.85941
4.41511	2.63652	7.97236
3.54881	1.65691	4.08448
2.62757	1.5332	2.91691
2.7748	1.73113	3.1999
5.77669	3.34669	13.4108
4.60449	2.5092	7.90698
6.04421	3.28412	14.0741
5.12057	2.83658	10.0279
4.406	3.04449	9.34651
5.39468	3.37672	12.9021
3.09975	1.86363	4.0401
5.97223	2.86725	11.6814
6.19379	3.85118	15.8541
4.99435	2.96545	10.6427
4.89193	3.05371	10.5293
3.76935	1.98556	5.64405
4.12907	2.42432	6.90537
5.21552	2.83938	10.0551
4.7067	2.56904	8.40717
4.11005	2.28958	6.68512
5.17186	2.37356	7.73359
3.11836	1.67403	3.62387
3.11427	1.56599	3.36132
3.33664	1.61916	3.81781
3.8727	2.31169	6.18584
4.8247	2.2872	7.14993
4.91148	2.82975	9.62532
3.10659	1.44286	3.34049
4.70206	2.32863	7.0087
1.95966	1.0665	1.62811
2.35339	1.19558	2.11885
2.54793	1.20374	2.13125
5.39344	3.1515	11.9595
4.17008	2.57034	7.59093
5.63497	3.61933	14.3262
5.97277	3.72239	15.0928
4.68387	2.51852	7.5941
2.73246	1.74711	3.41209
4.01506	2.40246	6.42338
5.33532	3.23296	11.877
5.00226	3.00174	10.4141
3.3457	1.56737	3.58344
5.38357	2.88082	10.0285
4.50955	2.72287	8.5924
4.64309	2.56168	8.32937
4.61788	2.86544	9.40289
5.37997	3.0093	12.068
3.93636	1.80876	5.01666
5.26273	2.99234	10.4135
5.64851	3.52212	12.2473
2.82752	1.73944	3.48549
2.71585	1.27966	2.44599
2.55723	1.47239	2.53084
4.18591	2.35803	7.134
5.51132	2.74403	9.90831
2.88389	1.79544	3.77855
2.98472	1.50315	3.22674
3.10859	2.11614	4.56845
3.63512	2.32049	5.89416
2.9526	1.67375	3.34177
5.58093	3.52554	13.8435
5.49299	2.9356	10.8333
5.79251	3.45814	14.4302
5.52407	3.14799	11.7148
4.5629	2.37032	7.69602
4.92314	2.76902	9.13863
4.42331	2.74611	8.78954
4.07532	2.36536	6.55394
4.47829	2.41362	7.3629
5.36584	3.11079	10.9859
3.94674	1.81088	4.45574
3.1383	1.99998	4.48514
3.67185	2.46003	6.32083
4.00783	1.85106	4.88876
4.70722	2.37621	7.36938
4.92328	2.68754	9.39561
4.65147	2.5668	8.28059
4.19619	2.18547	6.39858
3.68434	2.2508	5.4009
4.96713	2.73672	9.21809
4.38027	2.39754	6.82062
4.27742	2.16196	6.28331
4.09372	1.82293	5.18292
3.53777	1.93505	4.96819
3.67018	2.44183	6.26129
4.09047	2.09267	5.97417
2.60323	1.79085	3.19723
3.41996	1.68241	3.97359
5.50539	3.2258	12.7197
4.60979	2.52965	7.75953
5.43392	3.23114	12.6406
4.48968	3.08964	10.2161
3.61965	2.24216	5.54121
4.97683	2.76275	9.09929
4.74449	2.24044	7.44977
4.52654	2.37833	7.33658
3.73495	2.31283	6.26895
2.5206	1.24137	2.10788
5.55597	2.95696	11.5677
4.6777	2.53541	8.34827
4.76895	3.09058	9.80251
4.31392	2.37798	6.85595
4.19229	2.11269	6.04549
4.49834	2.62131	8.52994
3.24382	2.15283	4.7427
5.14339	2.74377	10.1887
4.5454	2.38138	7.6836
3.4276	1.86945	4.42224
5.59328	3.26683	12.2192
4.38334	2.44069	7.56901
4.22882	2.22657	6.56033
3.26915	2.12667	4.93816
3.05456	2.01035	4.38567
2.80418	1.5032	2.92551
0.912888	0.843703	0.395204
4.53108	2.70489	8.71463
4.14784	2.42321	6.82341
4.15321	2.75943	8.12336
6.84954	4.00254	19.1746
4.78414	3.15965	10.6051
5.3487	3.53722	13.1652
2.96635	1.3077	2.94258
4.65769	2.64322	7.77881
5.70631	3.15171	12.8495
5.70625	3.49111	14.2379
6.93847	4.13806	19.4236
2.99769	1.61277	3.38235
3.79724	1.95882	5.0636
5.16874	2.77739	10.3134
4.45893	2.55496	7.41796
4.57752	2.8107	8.84754
4.54944	2.35142	7.10413
4.84567	2.49606	7.6478
3.28974	1.67881	3.8043
4.93361	2.3428	7.83705
4.30042	2.7393	8.26168
4.669	3.18979	10.1491
3.89759	2.02286	5.37351
3.69428	2.11947	5.10225
4.21128	1.88021	5.45416
3.87104	1.88136	4.9341
2.8707	1.6444	3.35472
2.45762	1.33841	2.43544
4.41314	2.89761	9.03942
5.38151	2.99726	11.5322
4.83322	2.97612	10.1871
4.26151	2.77039	8.20962
5.23502	3.12081	11.3031
3.57018	2.66976	6.88684
4.44181	2.1641	6.76997
4.31667	2.57881	7.58619
4.70464	2.41313	7.37324
3.45071	1.6618	3.99932
5.949	3.29333	12.8891
5.52171	2.89337	11.2454
5.37702	2.91983	11.2927
3.42906	2.26094	5.3814
4.82093	2.67868	8.73206
3.62354	2.25419	5.97257
5.35694	2.71421	9.88251
4.33862	2.13297	6.3735
4.97511	2.3521	8.12094
4.292	2.6531	8.01778
3.69844	2.45208	6.25788
6.04389	3.36432	13.2088
2.88903	1.67879	3.53618
4.01048	2.1094	5.93208
3.67795	2.49328	6.39425
2.79978	1.70976	3.54525
2.82905	1.52941	3.06637
2.44003	1.37878	2.36356
5.87513	3.23528	12.8398
5.84093	3.87808	15.8636
5.39369	3.3433	13.1656
5.06915	3.56467	13.3578
5.56414	3.65452	14.9111
3.64577	2.53447	6.38116
4.1497	2.49183	7.18668
6.23942	3.70068	16.6964
5.0123	3.45828	12.2019
5.00837	2.94588	10.529
4.78304	2.82556	9.50221
3.50446	2.41078	5.95212
5.19464	3.35991	11.9722
3.751	1.91779	5.13621
5.4601	3.01197	11.2099
3.84968	2.24016	6.33129
5.10602	2.38618	8.41901
4.61195	3.27307	10.8476
4.57059	2.17501	6.16972
3.25957	1.78283	3.98544
3.20814	1.50125	3.30327
4.02565	1.96922	5.53344
2.99986	1.58836	3.38885
3.50984	1.41745	3.5653
3.14073	1.43266	3.18912
2.60119	1.24764	2.3036
3.11101	1.98926	4.31595
2.54542	1.61369	2.95598
5.19823	3.03223	11.099
4.64885	2.54777	8.03829
5.41705	3.03392	11.8883
4.62786	2.40976	7.78627
5.25056	3.15598	12.0344
4.35206	2.48271	7.37768
3.24094	1.57399	3.75698
5.83192	3.21402	12.8202
5.0379	3.15484	11.362
4.79665	2.5752	8.7432
3.75176	2.36728	6.37951
6.51639	3.52501	16.3689
4.17855	2.27507	6.24084
4.02337	1.96907	5.26171
6.16722	3.03142	12.4694
4.07939	1.72594	5.02492
4.5381	2.16616	6.80958
2.78437	1.63446	3.1991
4.17667	2.85618	8.50308
3.07379	2.08288	4.62948
3.48495	1.84559	4.61529
5.34116	2.74311	10.427
3.01729	1.8871	4.09754
5.19151	2.57392	8.95413
4.75105	2.5405	7.88271
3.01996	1.65565	3.11509
4.2552	2.28365	6.59101
5.06872	2.80904	9.94994
5.96346	4.00531	16.6493
5.85505	3.44053	13.6716
5.33073	2.89407	10.834
3.87116	2.40992	6.78933
3.79055	2.01024	5.23188
3.77815	2.10609	5.58618
5.96234	3.24162	12.7531
4.1953	2.21631	6.27398
5.08454	3.22703	10.9899
3.91433	2.09914	5.83997
5.81444	3.55804	14.9223
2.15947	1.21	1.85552
2.24852	1.24291	1.95885
5.57101	2.96584	11.4328
4.48774	2.38429	7.20128
4.24296	2.07295	6.42979
3.87184	1.93707	5.24436
2.87723	1.62483	3.22159
3.04188	1.52701	3.27214
2.82208	1.9056	3.94126
3.18042	1.41374	3.1563
3.88755	2.07088	5.7086
2.91923	1.61336	3.34173
3.23234	1.59083	3.72512
3.92863	1.9666	4.99352
3.55918	2.27354	5.70693
6.26581	4.14517	17.8493
5.43733	3.87469	15.1273
5.3805	2.76124	9.85733
4.3222	2.24105	6.68237
4.90207	3.03042	10.4037
5.75295	3.76253	15.6129
4.37113	2.30995	6.59356
3.72722	2.50896	6.58326
4.88708	2.76132	9.16341
6.19947	3.72726	16.5382
6.15554	3.50122	14.9541
5.60158	3.29125	12.5696
4.57931	2.37726	7.16057
4.90781	2.85744	9.37019
4.8612	2.9752	9.64555
5.2542	2.91038	10.6147
5.05757	2.74459	9.38741
5.16818	2.8977	10.1288
3.20129	1.44842	3.16658
3.62452	2.49984	6.56691
3.56829	2.14068	5.69676
3.51285	1.62913	3.88233
2.8528	1.63749	3.28573
2.69962	1.30034	2.34518
2.10408	1.35748	1.98722
1.88287	0.931071	1.18839
		RMSE
		R2

## Sheet: 2021 Ghandi
Length	Width	Area
3.82721	1.80067	4.70549
3.62389	1.77908	4.49808
3.07627	1.30535	2.6901
3.76295	1.80157	4.49736
3.31281	1.73629	4.1117
5.11476	3.53081	11.962
2.31197	1.10959	1.75157
4.69106	3.15742	10.763
4.25678	2.07406	5.90719
2.97453	1.51461	3.1516
3.50711	1.69377	4.00916
3.09411	1.65059	3.78579
4.41428	2.45889	7.65147
4.14	3.4479	10.0439
2.00205	0.951239	1.36716
3.5344	1.93013	4.76459
3.13212	1.89408	4.20802
3.2766	1.431	3.14873
2.48507	1.07159	1.82627
2.79626	1.41512	2.65484
3.16212	1.61642	3.08401
4.83203	2.76971	9.21618
1.98243	0.90766	1.34601
2.33122	0.940731	1.42518
2.49256	1.02033	1.76842
2.0394	1.0999	1.54314
3.49354	1.72864	4.00001
2.85382	1.31204	2.66446
3.08986	1.22747	2.70552
1.78677	0.699375	0.890366
1.73725	0.695162	0.802166
3.07318	1.40524	2.81463
0.989949	0.52419	0.346287
2.72476	1.31909	2.61469
2.28576	1.0775	1.6455
2.88684	1.56414	3.07511
3.22351	1.50993	3.35339
1.70825	0.860528	1.12485
3.59879	1.7444	4.24513
1.66345	0.768824	0.957352
3.45519	1.79172	4.35712
4.11713	2.03457	5.62968
1.57499	0.660622	0.647816
1.5756	0.739102	0.847102
3.16008	1.58047	3.54485
1.93873	0.921465	1.21879
1.24861	0.6792	0.613217
3.25896	1.59581	3.57025
2.87684	1.50813	3.05312
3.46955	1.78748	4.48798
3.08047	1.29775	2.78242
1.75899	0.758182	0.96046
1.66686	0.773776	0.956755
1.95576	0.933301	1.32288
2.30692	0.987422	1.66935
2.14083	0.816609	1.13823
1.59849	0.650013	0.673152
2.00205	0.932733	1.40642
2.05274	0.83535	1.2394
3.0752	1.75339	3.58118
2.52933	0.963535	1.71028
3.4701	1.65267	3.89711
3.13584	1.8815	4.06963
2.93229	1.4788	3.06423
2.29745	0.946445	1.5377
3.59949	1.84121	4.42434
3.16891	1.6728	3.64016
3.35918	1.56884	3.56284
3.69095	1.80074	4.34415
2.90828	1.45957	3.06644
1.85015	0.850921	1.14284
2.04443	0.869846	1.21239
3.27093	1.63663	3.47595
2.51261	1.36345	2.44677
2.6464	1.17083	2.18337
2.33984	0.931952	1.3377
2.6587	1.20088	1.95504
3.06225	1.45807	3.05001
2.9297	1.27247	2.64206
3.67639	1.57605	3.66132
2.31556	1.11566	1.83625
2.09943	0.883264	1.29384
2.7284	1.19582	2.40022
4.09105	2.13469	5.72667
3.9089	1.95554	4.78557
1.5137	0.813223	0.959444
1.50919	0.722762	0.751194
2.53647	1.12394	1.84676
2.40629	1.18529	2.08352
2.98079	1.3533	2.67701
4.0155	2.08372	5.26535
1.8278	0.84034	1.11822
2.70999	1.2267	2.38015
3.33949	1.63252	3.5905
1.83403	0.797082	0.986513
2.81214	1.34593	2.50862
3.20985	1.44296	3.17759
3.20463	1.60828	3.79684
2.84648	1.29518	2.42126
2.58453	1.16454	2.15331
2.28859	0.880289	1.30944
2.05972	0.910737	1.35007
2.84648	1.26831	2.59335
1.92819	0.701384	0.971634
1.41984	0.814629	0.788063
2.63281	1.15099	2.13628
3.67205	1.75855	4.05116
4.14017	1.81042	4.98013
2.7293	1.19595	2.34238
1.31477	0.693018	0.602461
3.19937	1.38512	2.82365
2.31331	0.990171	1.60756
3.83077	2.11825	5.54047
3.61473	1.66212	3.90273
2.17594	0.993912	1.57804
4.05589	1.97018	5.12791
3.59381	1.51616	3.67028
3.51305	1.43065	3.03304
1.71314	0.750429	0.942354
3.47108	1.59911	3.8615
3.44925	1.75877	4.00521
3.35261	1.79678	4.1019
2.16584	0.905569	1.50376
1.59175	0.677243	0.793382
1.99112	1.0109	1.32533
3.93031	1.80407	4.4014
2.46779	1.04834	1.75474
3.40714	1.47229	3.29208
3.56345	1.91823	4.47723
2.78116	1.20563	2.15708
3.33977	1.64219	3.85206
2.66583	1.08222	1.91453
2.30982	0.934441	1.51494
5.64257	3.6475	13.3245
4.37872	2.98677	9.18146
3.59311	2.74787	6.83849
4.34129	3.08068	9.59139
2.40588	0.942776	1.59745
2.74788	1.24234	2.4614
3.31194	1.86436	4.03482
2.14333	1.09078	1.69136
2.94545	1.78139	3.77908
5.01523	3.1448	10.93
2.28264	0.867402	1.29009
3.22969	1.54185	3.43179
2.78479	1.33614	2.52583
3.0814	1.79689	3.75893
7.31697	2.57471	10.2679
2.20062	1.23394	1.99099
4.13365	2.09419	5.20152
3.43206	1.50099	3.51685
2.5026	1.46723	2.46856
3.91186	1.79963	4.5219
4.14655	2.08845	5.99774
5.29891	3.50693	11.4522
2.47367	1.20839	1.83604
2.48708	1.1253	2.01972
7.34602	4.28836	20.9286
4.39655	2.27294	6.91124
3.41864	1.84248	4.0984
4.18447	1.8333	5.20764
3.07996	1.46597	3.14139
3.33956	1.6946	3.45345
2.3793	1.34326	2.17947
5.0811	2.83397	9.83099
2.83078	1.42843	2.82216
4.07608	1.96446	5.22375
5.38141	2.28392	7.90057
3.58277	1.57146	3.65776
4.28413	2.12063	5.5377
4.67395	2.50044	7.54649
3.94008	2.21649	6.05859
4.31664	2.52442	7.50985
3.71241	2.44534	6.11567
4.92768	3.7465	12.3352
3.27231	1.77559	3.54558
3.13618	1.60458	3.31668
4.35204	1.99897	5.6951
4.8408	2.94951	9.97172
2.89725	1.36647	2.86022
3.05734	1.22079	2.51669
4.85816	2.75303	7.88418
2.97894	1.32198	2.87133
1.97819	0.846243	1.20098
2.12444	0.927031	1.38701
4.78335	3.08328	9.82044
5.14772	2.68184	9.15043
4.2995	1.90019	5.43361
4.30294	2.17747	6.28636
2.01091	0.962034	1.20899
4.18648	2.14512	6.06076
2.90624	1.30571	2.51236
3.52745	1.81625	4.19731
4.43085	2.03498	5.93124
3.97008	2.0599	5.37954
2.73013	1.23358	2.28252
2.36306	0.846813	1.36017
4.32285	2.17611	6.37631
4.05516	2.02035	4.88399
2.40588	0.918893	1.46699
4.01019	2.61806	7.3192
4.03618	2.18145	5.85061
3.48325	1.39602	3.45741
2.76019	1.38709	2.60043
1.95751	0.846521	1.1536
4.05525	1.7261	4.5722
2.91304	1.39146	2.81877
8.1396	1.86415	9.52665
3.6485	1.79379	4.72612
2.08058	0.881742	1.32569
5.59441	4.06882	16.0102
3.81815	1.62646	4.14023
2.38717	0.927121	1.53914
3.72841	1.81886	4.39512
2.40165	1.13262	1.6192
4.09056	1.93641	5.06088
3.33631	2.21794	5.56096
1.61197	0.669074	0.81045
1.44144	0.664977	0.693366
1.86505	0.827071	1.10387
3.47258	1.49531	3.43301
3.93931	2.04667	5.70141
3.81727	2.04287	4.82625
4.04939	1.69641	4.60432
2.65701	1.0885	2.10261
4.74457	2.39508	6.78709
4.1956	2.03745	5.85193
2.12975	0.818659	1.16161
1.77929	0.904416	1.14465
3.11178	1.4577	2.82998
2.11007	0.849063	1.19844
1.74896	0.534373	0.632516
5.43573	3.65416	13.6267
5.06889	2.78654	9.36435
5.18889	2.25636	7.38655
3.14676	1.39665	3.07404
3.50218	1.62489	3.92622
3.97132	1.69247	4.26748
3.25783	1.45891	3.02506
3.43236	1.39114	3.24764
2.76019	1.102	2.14453
3.65469	1.66446	3.64947
4.22767	2.00885	5.68587
2.09173	0.920181	1.35367
3.47713	1.41994	3.45317
3.36555	1.42262	3.29012
2.82625	1.16836	2.01849
4.59189	2.61072	8.32011
3.06497	1.58789	3.30086
3.82289	2.08688	5.63057
3.51013	1.79521	4.06892
4.62351	2.15823	6.91247
3.68777	1.98833	5.21744
2.5026	1.06216	1.92929
3.10903	1.15232	2.4256
2.26936	1.08417	1.75023
3.09067	1.24493	2.70922
2.39194	1.11942	1.92694
4.29873	2.94127	9.22626
3.06681	2.09508	4.56486
3.62878	2.24658	5.27537
3.31194	1.30902	2.94612
5.07632	2.63669	8.66524
3.94168	2.0541	5.42419
2.67482	1.05153	2.01397
2.4176	1.06148	1.79271
3.96213	2.26739	6.15656
3.03383	1.4102	3.04003
3.77301	1.93395	4.94763
4.74131	2.48199	8.28792
3.51637	1.64525	3.95258
4.75731	3.01706	9.84405
3.64326	2.22033	5.69959
3.32877	1.46394	3.4179
4.85256	2.69548	8.79312
3.30322	1.31823	2.64511
3.50342	1.58357	3.52731
3.81238	2.14933	5.78086
2.72238	1.28562	2.32651
4.59125	2.76592	8.42893
4.02866	2.01948	5.18243
2.91953	1.37083	2.60895
3.33513	1.33267	3.00283
1.59243	0.660833	0.739503
2.4659	1.06751	1.73189
1.69574	0.861897	1.09638
2.62262	1.2169	2.19079
4.81836	3.58027	11.6476
4.15439	2.31763	6.17531
4.34337	2.10928	5.59208
3.66652	1.80988	4.6562
1.86029	1.05905	1.15042
1.76052	0.806283	0.958469
3.74027	1.7313	4.18618
2.51786	1.00625	1.83666
3.52266	1.97839	4.72452
2.24519	0.979531	1.48555
1.46494	0.67877	0.691094
3.31105	1.39553	3.02415
2.44711	0.97812	1.68608
1.41768	0.615036	0.659291
2.78864	1.38688	2.64174
2.399	1.1167	1.95965
2.37302	1.04371	1.59088
2.47794	1.00445	1.7931
4.42213	2.35048	6.59516
1.50057	0.612289	0.638393
1.77076	0.591897	0.699186
1.7221	0.676532	0.746891
2.92064	1.18982	2.21394
2.94255	1.20124	2.4488
5.16066	3.25562	10.5019
1.45172	0.560679	0.572746
3.19142	1.69583	3.57072
2.3977	1.29772	2.12563
2.9599	1.0586	2.0298
4.26282	2.16106	6.13781
3.75342	1.85106	4.60779
3.70643	1.9114	4.89163
3.89653	2.26225	6.03367
2.47487	1.25811	2.15659
2.30433	1.02798	1.6635
1.6176	0.8516	0.966983
1.55768	0.578641	0.653099
3.78487	1.75738	4.32761
2.05184	1.03789	1.48858
1.58734	0.812776	0.857852
2.83618	1.18764	2.27832
3.10839	1.8874	3.82339
2.24039	0.934772	1.43904
2.3792	1.01881	1.71831
1.08048	0.508202	0.397756
3.06205	1.66118	3.56439
3.42173	1.65033	3.90346
5.23157	2.63701	9.07218
1.26102	0.516015	0.445883
1.87566	1.14445	1.44608
1.95393	0.835083	1.12762
1.97149	1.1088	1.52917
4.22339	2.04905	5.63669
1.99142	0.963802	1.35369
2.57445	0.985494	1.67609
3.24219	1.37543	3.0245
3.89641	1.95855	4.99879
2.64528	1.02156	1.81512
2.86444	1.14099	2.14716
3.49644	1.88939	4.33556
2.59717	1.28398	2.28148
2.68422	1.2381	2.32103
1.62068	0.527579	0.602509
3.12262	1.90124	4.35997
1.37577	0.699646	0.700452
1.34473	0.638773	0.638041
1.94451	0.781884	1.04818
1.65879	0.662734	0.795652
1.7399	0.826112	0.97803
2.25591	0.885172	1.29677
1.38875	0.67051	0.609615
2.57686	0.986923	1.69227
4.87628	2.45623	8.01984
3.43179	1.76658	4.18716
3.99038	2.13061	5.50863
4.18794	2.06526	5.45051
3.07574	1.41939	3.04245
4.46441	2.42612	7.18458
2.38231	0.931421	1.44812
2.64634	1.09092	1.93024
2.23551	0.875308	1.34637
2.7763	1.10463	1.96795
1.15367	0.662466	0.498303
1.6598	0.75152	0.873613
3.60917	1.85026	4.29031
3.15155	1.42958	3.00304
4.79347	2.5892	8.547
2.54139	1.13293	2.00778
2.40427	1.09798	1.89618
1.65045	0.76618	0.85173
1.54329	0.589961	0.613274
2.18264	1.10824	1.71971
1.53584	0.587234	0.574153
1.9935	0.985737	1.34215
2.73432	1.34825	2.4101
2.71311	1.04317	1.96317
2.6294	1.16822	2.09833
2.63448	1.27942	2.25946
2.6148	1.18529	2.02586
1.73601	0.803643	0.980141
2.96909	1.23761	2.48047
2.70212	1.09241	1.88162
3.16914	1.44123	3.26395
1.9117	0.769317	0.848564
3.69319	2.03709	5.11214
1.4006	0.732453	0.730989
4.31965	2.05812	5.74047
3.77124	2.12583	5.62381
3.85627	1.82198	4.89486
4.07582	2.13215	5.89379
3.51264	1.94958	4.35174
4.81937	2.5065	8.16134
4.42994	2.54783	7.72109
2.94663	1.1074	2.23765
2.37494	1.20107	1.92602
3.16754	1.45609	2.89623
2.62209	1.40515	2.52895
3.00408	1.12351	2.29971
1.80008	0.700146	0.893666
2.234	1.09908	1.70691
2.38939	1.25412	2.13457
1.8355	0.749274	0.96635
2.19617	1.1018	1.47675
1.40587	0.714996	0.732819
4.2462	2.25061	6.50939
3.66878	2.3875	6.12092
2.7327	1.15697	2.13485
2.72494	1.328	2.4652
3.5498	1.51154	3.57438
3.22443	1.4441	3.20182
4.03152	2.40463	6.61521
2.24459	1.00437	1.54423
3.16725	1.82491	3.75416
2.67861	1.16625	2.14723
3.41679	2.37132	5.43334
2.12763	1.16395	1.70508
3.63094	2.21213	5.42258
1.68555	0.836137	0.938487
3.83696	1.86985	4.84934
2.30332	1.00552	1.68946
2.06901	0.698241	0.992876
2.03057	0.827474	1.1082
3.12449	1.61821	3.27
2.92114	1.52414	3.15503
1.65101	0.688274	0.76814
2.83531	1.14622	2.19684
3.05849	1.92935	3.81592
4.20626	2.38083	6.38899
2.56976	1.06833	1.9746
2.42135	1.12602	1.93113
2.80112	1.0474	2.09697
2.59964	1.0306	1.91245
1.78947	1.07214	1.4041
3.62463	1.90326	4.73034
1.89949	0.943003	1.34826
4.49067	1.94207	5.20663
4.52494	2.2044	6.36554
2.31366	1.07452	1.73642
2.60608	1.15513	2.02539
4.26305	1.95454	5.08923
2.74438	1.3306	2.47129
1.67177	0.708738	0.849342
2.14543	0.896815	1.38141
2.1579	1.03884	1.39932
4.86701	2.80285	8.76519
4.63922	2.78242	8.31732
4.39646	2.54035	6.96281
3.39165	1.60002	3.62554
4.32995	2.0378	5.49051
5.69787	2.64531	9.74149
4.62173	2.14474	6.11569
2.92881	1.12838	2.24585
4.26472	1.89946	5.19095
2.93464	1.25519	2.69022
2.20719	0.948646	1.47918
4.77795	2.78273	9.02344
4.25789	2.16914	5.58248
2.80539	1.62214	3.33261
3.51639	1.50698	3.36894
5.9482	2.82989	11.1263
1.66229	0.754497	0.877449
2.22465	1.15458	1.83642
3.14457	1.43022	2.6326
1.31826	0.612475	0.570944
4.26991	1.98749	5.30848
4.40052	2.3255	6.45802
3.45759	1.37142	3.20323
3.6679	2.03046	5.12856
3.29099	1.45111	3.10743
2.52573	1.194	1.93285
3.91112	1.84103	4.39846
1.62726	0.754916	0.855014
4.56218	2.83834	8.47806
4.21099	1.83152	4.66596
2.35622	1.04359	1.73833
1.50568	0.790811	0.768015
3.05986	1.22403	2.34471
4.84834	2.41771	7.92853
4.81654	2.12538	6.74285
3.56469	2.21777	5.45456
4.19607	2.16373	5.50033
2.30721	0.999127	1.49683
4.3628	2.0723	5.9705
1.60327	0.612127	0.56183
1.1864	0.594058	0.550103
2.60474	1.13801	1.93769
1.63632	0.898904	1.04909
2.01047	0.807954	1.07796
1.35154	0.723872	0.656669
3.35535	1.55947	3.48131
4.46458	2.15668	6.35126
1.49323	0.795102	0.814925
1.52235	0.813216	0.943926
1.6877	0.886262	1.06936
2.87227	1.47839	3.0068
1.4117	0.734653	0.702686
2.02109	0.894529	1.26101
3.15574	1.52465	3.24676
2.27303	1.03041	1.64489
1.82394	0.702794	0.754057
4.4287	2.23238	6.3424
2.48536	0.996903	1.70225
3.40917	1.18637	2.66466
2.31121	0.986201	1.44839
3.38335	1.53963	3.45091
2.67583	1.23897	2.38066
1.50674	0.808868	0.886563
4.70594	2.37269	7.10366
2.46388	1.16861	1.98071
3.01504	1.42821	3.00469
1.83171	0.966484	1.19383
4.70866	2.43315	7.05835
4.99216	2.105	6.72029
2.4617	1.03097	1.68778
4.42503	2.50634	7.17645
2.52944	1.20344	2.14075
2.60985	1.20968	2.33566
4.64311	2.41792	7.45606
3.63569	1.86399	4.70803
1.4693	0.623951	0.700264
3.17469	1.64532	3.2973
3.53475	1.861	4.46475
3.59288	1.76664	3.87003
1.93157	0.988519	1.24144
2.25199	0.897003	1.31072
2.46256	1.14341	2.02456
3.48796	1.86619	4.55481
3.37286	1.50092	3.30826
3.30699	1.7695	4.00674
1.73243	0.776338	0.987457
4.66934	3.01705	9.46067
2.26035	1.00952	1.59588
2.23292	1.50848	2.48869
1.50433	0.851856	0.883823
3.56583	2.02895	4.99223
2.27796	0.940663	1.4976
5.68754	2.99985	11.3428
4.76319	2.24288	6.80149
3.13304	1.73413	3.51585
3.4345	1.41148	3.46799
2.62929	1.26095	2.27046
2.43528	1.02818	1.81761
1.76714	0.677556	0.873753
1.61645	0.627244	0.74813
2.07401	0.835566	1.16534
3.12872	1.16156	2.31998
2.97298	1.15385	2.29417
1.38876	0.697407	0.719576
4.31823	2.20108	6.07204
4.07031	1.9941	5.59599
1.8124	0.909051	1.13067
3.2303	1.28573	2.87091
2.42781	1.10722	1.92023
2.84698	1.40999	2.6342
2.90756	1.23913	2.46842
3.49399	1.55341	3.71891
2.66942	1.2504	2.04298
3.50737	1.49515	3.24969
4.17389	1.98471	5.3524
1.73453	0.794654	0.920216
2.37086	0.978969	1.51551
1.71913	0.911805	1.10014
1.35055	0.650971	0.652781
1.32535	0.670947	0.629772
1.15857	0.515908	0.442262
1.82376	0.781073	1.051
5.13019	2.31631	7.5421
3.28876	1.36446	2.87442
1.96533	1.03997	1.50958
4.04997	1.77646	4.61937
2.09651	0.95623	1.38855
4.49674	1.99884	5.56884
3.99756	2.20989	6.39097
2.90907	1.13757	2.17957
2.95446	1.09123	2.40876
2.85701	1.04654	1.99231
2.53107	1.1662	2.16395
3.16582	1.28264	2.55892
4.34394	2.23465	6.03692
3.21148	1.33307	2.84083
2.45559	1.26423	2.18454
1.44463	0.647843	0.698161
2.31675	0.992702	1.58192
2.55251	1.21952	2.17313
1.78559	0.833397	1.09893
1.57693	0.606263	0.683948
2.67857	1.01622	1.94515
3.42411	1.67978	3.93957
2.39091	1.04865	1.89805
2.62791	1.11488	1.98307
2.20558	1.0662	1.66535
2.70117	1.37259	2.35351
3.74973	1.84187	4.58475
4.24341	2.54902	7.69791
3.37646	1.76499	3.95773
3.48036	1.50322	3.39915
3.24211	1.52799	3.24213
2.49311	1.43036	2.35583
2.40045	1.04249	1.67066
2.6007	1.15958	2.1792
2.96032	1.60397	3.3308
2.17211	1.01965	1.62924
3.23274	1.75413	3.88081
2.28043	0.946829	1.40876
1.79926	0.761895	1.00598
1.7465	0.735818	0.89579
3.23923	1.61847	3.47065
3.64457	1.44458	3.38708
3.12863	1.37694	3.09253
2.18846	0.986057	1.57136
3.39353	1.69646	4.03949
3.09426	1.56472	3.52198
1.70837	0.921341	1.06819
1.60875	0.623041	0.724783
2.84125	1.43255	2.8315
2.67295	1.25812	2.12658
3.0033	1.50191	3.1452
3.5222	1.78988	3.95969
2.98111	1.39144	2.98662
4.00269	1.94626	5.50066
3.00798	1.55541	3.35231
3.16214	1.48787	3.22722
2.22114	1.15015	1.74505
1.8473	0.81921	1.10961
1.50428	0.605541	0.668451
2.58009	1.22462	2.23393
1.17983	0.546366	0.454317
4.15754	2.54115	7.45154
3.55816	1.84245	4.16056
3.49533	1.53031	3.43547
3.775	2.08771	5.2027
2.92618	1.51346	3.1649
3.68706	2.61736	6.31299
1.94377	0.8527	1.21531
3.38977	1.79796	4.14803
2.04203	0.789187	1.01856
4.02263	1.91379	4.78883
2.32949	0.853192	1.43383
3.1083	1.60996	3.32224
4.12286	2.49791	6.83545
2.72285	1.38787	2.64646
2.21768	1.10863	1.77884
1.88109	0.951705	1.24425
2.94733	1.34861	2.74896
1.76171	0.745338	0.931384
3.15744	1.46104	2.91827
3.32994	1.83488	4.12796
3.33557	1.77765	3.92884
1.54662	0.807566	0.951864
5.28047	2.63188	8.92984
2.5215	1.25283	2.27298
2.23196	0.890843	1.46014
3.0391	1.32323	2.77863
3.05863	1.43284	2.83217
2.19634	1.10381	1.81954
3.54967	1.79809	4.4334
1.56001	0.687678	0.828831
2.17775	0.950919	1.44575
2.84625	1.58673	3.17708
2.84059	1.45482	2.74829
2.6966	1.16712	2.29707
2.02256	0.841927	1.21733
3.15998	2.09904	4.26306
2.44461	1.08607	1.79173
3.47281	1.8121	4.3715
4.36376	2.27199	6.68286
2.65737	1.17686	2.00711
3.33806	1.64021	3.73235
1.62651	0.768155	0.851065
3.29123	1.53791	3.51837
2.67465	1.22017	2.24997
2.64195	1.25355	2.12348
5.31082	2.87288	9.40087
3.24535	1.33594	2.94215
3.279	1.93223	4.54797
2.62091	1.22204	2.19498
3.30565	1.6164	3.78692
1.60746	0.632267	0.75006
5.56716	2.30589	8.61258
1.33003	0.896565	0.863755
3.16916	1.51342	3.33385
2.98711	1.19533	2.46416
2.42174	1.29831	2.29387
2.94684	1.25644	2.48319
1.77391	0.812507	1.03554
2.65618	1.32514	2.3402
3.75053	1.99091	5.16994
1.04231	0.517589	0.416247
2.06084	1.05708	1.55083
2.20094	1.07197	1.61949
2.49466	1.34196	2.28593
2.09155	1.24277	1.76976
2.87013	1.03972	1.94995
1.3185	0.561048	0.549648
2.3376	0.970986	1.54392
3.70233	1.83645	4.6577
4.00329	1.96654	4.99873
2.1659	1.02724	1.56501
2.79194	1.40867	2.79446
1.66807	0.601503	0.658856
3.00857	1.51231	3.12327
2.49823	1.33632	2.35222
1.09044	0.565798	0.474384
2.89572	1.14708	2.43393
3.02827	1.53582	3.20916
1.25709	0.511471	0.434096
2.55522	1.04294	1.96073
1.26152	0.752494	0.698164
1.32319	0.564675	0.497908
2.14955	0.811102	1.20422
2.92675	1.25953	2.66679
2.00964	1.04859	1.58539
2.10431	0.896638	1.37167
1.55012	0.633426	0.648796
2.15396	0.907106	1.42171
1.35402	0.452762	0.431826
2.34901	0.921824	1.4408
1.99397	1.11861	1.60422
2.66512	1.4793	2.93828
4.75756	2.6171	8.36038
1.85457	0.803591	1.06381
3.5761	1.59843	3.90985
3.13921	1.46071	3.21324
3.57683	1.74203	4.12662
3.49533	1.37954	3.21876
4.50072	2.22034	6.94419
2.80985	1.46138	2.9371
2.3776	1.02738	1.65839
2.71431	1.08078	2.00876
1.83958	0.945587	1.24838
2.32996	0.993834	1.68371
2.5092	1.24298	2.26705
2.4741	1.20206	2.14732
2.37093	1.29071	2.05885
1.82372	0.764744	0.971209
1.96229	0.973311	1.28707
1.53453	0.66319	0.763317
1.95288	0.880474	1.25524
1.96796	0.963586	1.39138
1.94963	0.842889	1.14779
1.76095	0.786966	0.914258
3.89989	2.06546	5.47939
3.27492	1.90316	4.12081
3.97901	1.80158	4.81917
4.23395	2.21331	6.46137
3.75092	1.84077	4.53026
3.7459	1.94846	4.80796
2.51303	1.30818	2.37869
1.94641	1.08759	1.53669
1.40891	0.707541	0.679188
2.66736	1.30299	2.31336
2.53158	1.12857	1.96578
1.41223	0.730906	0.737311
3.82518	1.92361	5.06363
2.42173	1.3757	2.3309
3.88592	1.73753	4.60599
3.65232	1.67962	4.1427
4.31277	2.08118	5.82235
3.82563	1.59959	4.44868
2.04436	0.967513	1.49624
5.33158	2.85903	10.2659
2.74649	1.16862	2.35286
1.88015	0.794001	1.11406
1.78538	0.800508	1.05349
1.72417	0.81426	0.956071
2.85867	1.62657	3.03735
4.43584	2.33053	6.51983
4.16636	2.06008	5.97028
3.10371	1.47248	3.0487
1.45121	0.59407	0.653764
1.90329	0.751487	1.07606
4.39985	1.96259	5.81304
3.57894	1.63873	4.01646
4.33238	2.24226	6.59705
2.85789	1.27778	2.45843
1.4536	0.79681	0.783266
2.73336	1.28093	2.55952
4.51026	2.50631	7.76311
2.10521	0.880522	1.38686
1.93264	0.868675	1.13656
4.36116	2.2958	6.35137
2.37092	0.884658	1.4061
2.08094	1.0176	1.41521
4.00413	1.84912	5.02481
3.11037	1.54391	3.38744
4.03795	1.90155	4.8087
2.5807	1.43705	2.60438
3.81689	2.07921	4.87104
1.29848	0.743527	0.684695
1.96311	0.942804	1.28693
0.926747	0.473276	0.323517
2.21654	0.890395	1.40562
3.39718	1.58581	3.51212
3.52315	1.67313	3.91878
1.06562	0.41951	0.310601
2.71465	1.39288	2.79745
2.26499	1.01613	1.72241
2.24558	0.980295	1.65491
2.61854	1.39733	2.62151
2.30966	1.0019	1.58822
2.47471	1.13857	1.95735
3.86656	1.88193	4.79837
3.39344	1.73031	4.11177
3.14144	1.53183	3.33843
2.71272	1.33694	2.50826
1.92619	0.867488	1.22758
4.60496	2.4884	7.49949
3.8392	2.11912	5.87184
3.08026	1.58928	3.35407
4.23186	2.19831	6.30807
3.52315	1.70184	4.02618
2.3572	0.991609	1.62296
2.65612	1.24519	2.37475
3.42827	1.51789	3.61885
2.94505	1.22025	2.42512
2.81883	1.46459	3.0952
1.4709	0.56403	0.568721
2.08981	0.849144	1.2957
2.66998	1.26194	2.36652
2.40194	1.04565	1.84165
2.00748	0.766462	1.05471
1.95978	0.90382	1.27225
4.53475	2.45701	7.3468
3.59181	1.74577	4.21945
1.93412	1.04473	1.41888
3.14845	1.55175	3.5041
3.38139	1.55819	3.72728
3.117	1.76316	3.90042
3.30806	1.67982	3.69553
1.71943	0.656619	0.833639
3.45474	1.85679	4.50041
2.52302	0.974614	1.78019
2.30978	1.06236	1.73261
2.76612	1.08498	2.16197
2.60461	1.26668	2.21574
2.99839	1.42463	2.97895
2.32787	1.09534	1.77129
2.82749	1.24579	2.61118
3.37286	1.61913	3.68193
2.89271	1.25229	2.50425
2.10611	0.946055	1.48319
2.25344	1.07215	1.79923
1.72964	0.763734	0.955663
3.07115	1.37056	2.99452
1.72145	0.852826	1.0955
3.29816	1.46539	3.2799
3.78583	1.86991	5.11488
3.97628	2.2848	6.3284
3.60392	1.82169	4.48423
3.04226	1.35881	2.85475
3.36058	1.71324	4.07017
3.35104	1.64882	3.68105
1.85529	0.967547	1.28367
4.04892	2.11133	5.8267
4.41835	2.52229	7.26278
3.54518	1.87876	4.46486
3.82433	1.99208	5.30033
2.8369	1.29893	2.6141
2.63066	1.0657	1.91527
1.95158	0.766822	1.08632
2.12871	1.25868	1.93492
1.6161	0.778271	0.891626
2.23079	1.0013	1.55967
2.23608	1.20535	1.88903
1.50457	0.774786	0.818887
1.86742	0.975025	1.33377
4.47903	2.18045	6.87496
2.19289	0.967764	1.64104
3.10479	1.4831	3.3627
3.31675	1.46866	3.22538
2.51225	1.1228	2.06564
2.50933	1.18436	1.98216
3.25353	1.55884	3.64543
2.77535	1.12727	2.05993
3.33775	1.61494	3.81715
2.17493	0.994447	1.46789
2.84136	1.30038	2.23491
1.5571	0.576634	0.668584
1.43463	0.580846	0.484426
2.40599	1.1334	1.95918
2.14681	0.929577	1.40338
3.01467	1.21349	2.45449
2.53295	1.03038	1.78298
3.74996	2.00226	5.21414
2.61854	1.41062	2.66081
2.53895	1.10966	1.81656
2.83927	1.29047	2.60092
1.39035	0.671511	0.702166
1.3334	0.650945	0.628611
1.6859	0.821859	0.988633
2.81069	1.21507	2.21574
4.53875	2.57071	8.36195
2.56317	1.22472	2.26509
1.957	0.893778	1.2267
3.20912	1.63345	3.51042
4.38479	1.83798	5.62494
2.38054	1.28573	2.07801
4.28577	2.26107	6.55708
3.94452	1.71554	4.57635
3.4193	1.55523	3.70151
2.04003	0.980762	1.42772
4.00761	2.05524	5.65471
3.56066	1.59437	3.94814
3.60392	1.66966	4.38029
3.40486	1.37803	3.17202
1.59574	0.810524	0.930714
3.19498	1.65647	3.55427
2.81165	1.31257	2.66332
1.78466	0.73044	0.904066
2.78408	1.35365	2.70486
3.42391	2.40867	5.31311
4.79257	2.34347	7.45591
2.53144	1.06778	1.80637
2.79176	1.3754	2.63205
4.80463	3.2486	10.7077
4.0051	2.01247	5.4104
3.62287	2.03365	5.14598
3.76001	2.461	6.31058
		RMSE
		R2

## Sheet: 2021 Jangali
Length	Width	Area
4.47888	2.35679	6.91747
4.32042	2.49932	7.15935
3.90957	1.94567	4.96398
3.51794	1.43605	3.24257
4.27595	1.82611	5.2174
3.27072	1.67403	3.69432
3.12362	1.19987	2.61731
3.43265	1.76931	4.04465
3.34331	1.57975	3.28393
3.60489	1.62827	3.61479
3.51906	1.71405	3.84204
4.4464	2.41599	7.03593
2.45639	0.974118	1.60591
3.07438	1.45987	3.16106
3.4678	1.62149	3.50793
3.10003	1.28223	2.68391
3.10781	1.57756	2.95615
2.39235	0.917481	1.48107
2.2782	1.12679	1.68181
3.8998	1.66438	3.92123
3.5579	1.60445	3.58146
4.43992	2.054	5.86846
3.80631	1.93951	5.02359
2.71992	1.50902	2.99547
3.31171	1.56938	3.45596
3.61171	1.58706	3.65092
4.55654	2.85478	8.5687
2.48703	1.11965	2.05799
1.92144	0.850325	1.2129
2.16173	1.03515	1.63066
2.00953	0.956023	1.36442
2.23823	0.741179	1.05363
1.99116	0.991853	1.32922
2.40557	1.0973	1.87193
2.16303	0.841292	1.22429
3.4268	2.38958	5.52962
3.64277	1.74181	4.16509
2.07226	1.12671	1.73312
2.77618	1.0616	2.08857
3.23654	1.40345	3.09765
2.95127	1.18482	2.3338
1.86544	0.912527	1.24145
3.76378	1.80098	4.54017
4.50202	2.4363	7.06294
4.05717	1.69674	4.50475
1.78952	0.86716	1.11908
1.81075	0.879163	1.21461
3.74438	1.81439	4.50904
3.77219	1.86228	4.33003
2.55911	0.8451	1.45995
2.55339	0.957876	1.64881
3.74015	1.66599	3.71191
3.15193	1.48663	2.99932
2.13879	1.07793	1.68582
3.38563	1.74447	4.05202
3.56897	1.7631	4.06214
1.95042	0.876322	1.17595
2.14495	0.943661	1.50989
4.08062	2.08938	5.88595
2.16699	0.814273	1.19591
3.61843	1.65528	3.83401
2.45596	0.921036	1.51275
1.93704	0.963976	1.28407
2.17404	0.920615	1.40567
3.68289	1.67839	3.8114
3.89133	1.54366	4.05064
2.25329	0.825947	1.27098
3.79134	1.81078	4.36555
2.25644	1.02456	1.59013
1.90766	0.941114	1.28088
2.01019	0.870787	1.13068
3.08693	1.49801	3.16095
2.76218	1.14256	2.10006
2.39586	0.991611	1.67587
3.94311	1.9036	4.81818
2.06045	0.872448	1.37696
1.95299	0.913977	1.23595
2.27295	0.991516	1.48019
2.09866	0.927789	1.46028
2.24669	0.982493	1.43405
2.30016	0.833125	1.17298
2.0733	1.02137	1.37658
2.91789	1.31119	2.65229
3.22151	1.54561	3.19769
1.99558	0.902406	1.18629
4.10411	2.04481	5.37332
2.18156	1.18325	1.7461
2.59	1.11948	2.10006
3.75062	1.77123	4.11988
2.82603	1.20097	2.13625
3.52546	1.48299	3.30032
3.03132	1.25665	2.32406
3.15711	1.79465	3.71032
3.01883	1.22662	2.62325
2.28456	1.09596	1.7775
1.98555	0.963747	1.33885
3.13685	1.90284	4.20529
2.31398	1.08921	1.7973
2.1284	0.85746	1.21637
2.35714	0.893478	1.4093
2.14782	1.10925	1.67829
2.33065	0.979286	1.38268
4.10582	1.79432	4.63416
3.3174	1.41347	3.22904
2.98055	1.70098	3.46657
3.75156	1.74548	4.12159
3.97349	1.89552	4.57465
2.43462	1.0702	1.90576
1.73987	0.824448	1.04681
2.68889	1.10424	2.00101
2.13648	1.0357	1.59024
1.96839	0.831108	1.08119
1.61883	0.867339	1.07277
3.1817	1.25368	2.73005
2.64652	1.03892	1.82123
2.08116	0.833744	1.25773
1.97572	0.852018	1.16737
3.00135	1.40487	2.57425
2.90845	1.17734	2.16358
2.40207	0.991427	1.57198
2.04966	0.956462	1.1754
3.50942	1.55274	3.61429
3.75885	1.57626	3.85749
4.91005	2.40268	7.54389
3.65916	1.68801	3.99658
1.98283	0.846521	1.08438
3.55233	1.43518	3.38721
3.17836	1.18031	2.50885
3.49521	1.47928	3.35355
3.14218	1.40054	3.01329
3.97449	2.01377	5.09052
1.86134	0.923816	1.16918
2.34695	0.81867	1.28517
2.59964	0.958349	1.74715
2.43374	1.12736	1.76051
3.3632	1.28688	2.81178
2.45686	0.947293	1.56505
2.3673	1.01115	1.68368
2.52669	1.15684	1.98314
1.81442	0.879203	1.17633
2.05732	0.958301	1.33241
2.24277	0.814078	1.26196
1.7447	0.845997	1.01514
4.47888	2.35679	6.91747
4.32042	2.49932	7.15935
3.90957	1.94567	4.96398
3.51794	1.43605	3.24257
4.27595	1.82611	5.2174
3.27072	1.67403	3.69432
3.12362	1.19987	2.61731
3.43265	1.76931	4.04465
3.34331	1.57975	3.28393
3.60489	1.62827	3.61479
3.51906	1.71405	3.84204
4.4464	2.41599	7.03593
2.45639	0.974118	1.60591
3.07438	1.45987	3.16106
3.4678	1.62149	3.50793
3.10003	1.28223	2.68391
3.10781	1.57756	2.95615
2.39235	0.917481	1.48107
2.2782	1.12679	1.68181
3.8998	1.66438	3.92123
3.5579	1.60445	3.58146
4.43992	2.054	5.86846
3.80631	1.93951	5.02359
2.71992	1.50902	2.99547
3.31171	1.56938	3.45596
3.61171	1.58706	3.65092
4.55654	2.85478	8.5687
2.48703	1.11965	2.05799
1.92144	0.850325	1.2129
2.16173	1.03515	1.63066
2.00953	0.956023	1.36442
2.23823	0.741179	1.05363
1.99116	0.991853	1.32922
2.40557	1.0973	1.87193
2.16303	0.841292	1.22429
3.4268	2.38958	5.52962
3.64277	1.74181	4.16509
2.07226	1.12671	1.73312
2.77618	1.0616	2.08857
3.23654	1.40345	3.09765
2.95127	1.18482	2.3338
1.86544	0.912527	1.24145
3.76378	1.80098	4.54017
4.50202	2.4363	7.06294
4.05717	1.69674	4.50475
1.78952	0.86716	1.11908
1.81075	0.879163	1.21461
3.74438	1.81439	4.50904
3.77219	1.86228	4.33003
2.55911	0.8451	1.45995
2.55339	0.957876	1.64881
3.74015	1.66599	3.71191
3.15193	1.48663	2.99932
2.13879	1.07793	1.68582
3.38563	1.74447	4.05202
3.56897	1.7631	4.06214
1.95042	0.876322	1.17595
2.14495	0.943661	1.50989
4.08062	2.08938	5.88595
2.16699	0.814273	1.19591
3.61843	1.65528	3.83401
2.45596	0.921036	1.51275
1.93704	0.963976	1.28407
2.17404	0.920615	1.40567
3.68289	1.67839	3.8114
3.89133	1.54366	4.05064
2.25329	0.825947	1.27098
3.79134	1.81078	4.36555
2.25644	1.02456	1.59013
1.90766	0.941114	1.28088
2.01019	0.870787	1.13068
3.08693	1.49801	3.16095
2.76218	1.14256	2.10006
2.39586	0.991611	1.67587
3.94311	1.9036	4.81818
2.06045	0.872448	1.37696
1.95299	0.913977	1.23595
2.27295	0.991516	1.48019
2.09866	0.927789	1.46028
2.24669	0.982493	1.43405
2.30016	0.833125	1.17298
2.0733	1.02137	1.37658
2.91789	1.31119	2.65229
3.22151	1.54561	3.19769
1.99558	0.902406	1.18629
4.10411	2.04481	5.37332
2.18156	1.18325	1.7461
2.59	1.11948	2.10006
3.75062	1.77123	4.11988
2.82603	1.20097	2.13625
3.52546	1.48299	3.30032
3.03132	1.25665	2.32406
3.15711	1.79465	3.71032
3.01883	1.22662	2.62325
2.28456	1.09596	1.7775
1.98555	0.963747	1.33885
3.13685	1.90284	4.20529
2.31398	1.08921	1.7973
2.1284	0.85746	1.21637
2.35714	0.893478	1.4093
2.14782	1.10925	1.67829
2.33065	0.979286	1.38268
4.10582	1.79432	4.63416
3.3174	1.41347	3.22904
2.98055	1.70098	3.46657
3.75156	1.74548	4.12159
3.97349	1.89552	4.57465
2.43462	1.0702	1.90576
1.73987	0.824448	1.04681
2.68889	1.10424	2.00101
2.13648	1.0357	1.59024
1.96839	0.831108	1.08119
1.61883	0.867339	1.07277
3.1817	1.25368	2.73005
2.64652	1.03892	1.82123
2.08116	0.833744	1.25773
1.97572	0.852018	1.16737
3.00135	1.40487	2.57425
2.90845	1.17734	2.16358
2.40207	0.991427	1.57198
2.04966	0.956462	1.1754
3.50942	1.55274	3.61429
3.75885	1.57626	3.85749
4.91005	2.40268	7.54389
3.65916	1.68801	3.99658
1.98283	0.846521	1.08438
3.55233	1.43518	3.38721
3.17836	1.18031	2.50885
3.49521	1.47928	3.35355
3.14218	1.40054	3.01329
3.97449	2.01377	5.09052
1.86134	0.923816	1.16918
2.34695	0.81867	1.28517
2.59964	0.958349	1.74715
2.43374	1.12736	1.76051
3.3632	1.28688	2.81178
2.45686	0.947293	1.56505
2.3673	1.01115	1.68368
2.52669	1.15684	1.98314
1.81442	0.879203	1.17633
2.05732	0.958301	1.33241
2.24277	0.814078	1.26196
1.7447	0.845997	1.01514
3.4436	1.78065	4.09339
1.75718	0.739365	0.906626
1.81667	0.678854	0.891199
3.50724	1.68144	3.8291
3.94447	2.51836	6.63351
4.09857	2.02702	5.34045
2.84049	1.28879	2.40751
4.38894	2.27738	6.32188
2.87174	1.33139	2.34699
3.14296	1.55136	3.23803
1.79427	0.867218	1.14468
3.29636	1.33542	2.50981
4.16601	2.06968	5.81589
2.80109	1.16127	2.28147
3.02425	1.26136	2.58446
2.02952	0.806701	1.09125
2.14877	0.747287	1.07688
3.10886	1.15523	2.32644
1.48246	0.929928	1.00901
3.80224	2.05988	4.93855
3.82368	2.04578	4.66658
3.06438	1.48701	2.81324
3.98804	2.04433	5.06879
1.93212	0.87534	1.20983
2.8055	1.11032	2.08977
2.74413	1.34376	2.48001
2.91143	1.29523	2.3162
3.6342	1.78086	4.39067
2.82371	1.24038	2.38117
3.62339	1.54969	3.3874
3.57026	1.89815	4.40597
2.05024	0.854221	1.27517
3.10051	1.35021	2.58015
2.25773	0.886172	1.40998
3.26815	1.33124	3.01641
2.23234	0.869001	1.32953
2.57009	1.16559	2.05769
2.64463	0.97088	1.70095
3.48208	1.93616	3.856
3.24914	1.54274	3.13166
3.86783	2.08783	4.8792
3.20039	1.57226	3.35834
4.21628	2.4055	6.48488
2.40105	0.997835	1.67788
3.21101	1.63558	3.40332
3.39651	1.66345	3.63777
2.47966	1.22333	2.25777
3.54122	1.65865	3.63975
2.72719	1.1689	2.08891
3.27714	1.52403	3.23038
2.70319	1.29623	2.13537
2.38333	1.0913	1.79886
2.07239	0.903562	1.28609
3.21424	1.37134	2.79455
2.78468	1.17118	2.09094
3.44096	1.65953	3.5691
1.97794	0.944335	1.2835
3.24686	1.2624	2.69682
3.43996	1.76204	4.05127
2.55893	1.13581	2.09304
2.03877	0.909866	1.3059
1.72409	0.923847	1.15788
3.01242	1.33742	2.68281
2.86605	1.12045	1.88105
2.17171	0.817863	1.22569
2.94699	1.37478	2.74105
2.81654	1.21813	2.22378
2.74055	1.18878	2.19324
2.33143	0.9466	1.57194
2.94512	1.34385	2.61365
3.13327	1.25024	2.69089
2.29005	1.04965	1.59008
1.81254	0.989053	1.24611
2.48353	1.15797	2.03831
3.11955	1.2742	2.71162
2.26883	1.04467	1.75617
2.9317	1.41616	2.79411
2.70484	1.06086	2.07484
2.04131	0.877784	1.2268
2.46646	0.917442	1.49673
2.61877	1.04361	1.56565
3.3097	1.67946	3.6237
1.79619	0.955803	1.30417
2.03989	0.980324	1.48087
2.24664	0.951515	1.55275
3.11718	1.58711	3.20404
2.8435	1.0556	2.13247
2.002	0.877576	1.13327
1.72866	1.02384	1.3038
2.8976	1.13597	2.04319
2.355	1.24921	2.13561
2.56764	1.0592	1.80565
2.157	1.02532	1.51869
2.25284	1.02487	1.66572
3.10989	1.43521	2.91455
3.06792	1.34211	2.81238
3.08055	0.966643	1.92738
3.35337	1.78855	3.95681
3.17219	1.32895	2.56972
3.80841	1.77881	4.25925
2.80725	1.27591	2.1622
3.69039	1.8702	4.29788
2.5442	1.17905	2.058
2.51844	1.1823	2.06176
4.13847	2.4329	6.82755
3.42203	1.71664	4.08224
2.30311	0.832335	1.29825
3.36928	1.89294	4.10772
1.71127	0.829674	1.04381
3.70762	1.39507	3.19163
2.28176	0.91794	1.47921
5.62721	2.06362	7.26277
3.16783	1.38769	3.03634
2.85422	0.918263	1.83576
2.01258	0.943597	1.35285
2.52072	0.988452	1.71341
2.13518	1.02552	1.64012
4.20491	2.24706	5.69793
4.04564	2.07724	4.81096
2.15657	0.942276	1.43565
2.38507	0.895668	1.35717
3.4898	1.25673	2.43213
2.90863	1.30093	2.62173
3.80103	1.45938	3.62395
2.20321	0.931568	1.46853
3.4532	1.34191	2.87352
2.46401	1.12398	1.94231
4.29203	2.15947	6.16066
1.83695	0.931775	1.21755
2.61729	1.08135	2.03073
3.63846	1.51882	3.36075
1.61931	0.887381	1.06287
2.75275	1.21587	2.15597
2.21692	1.10275	1.62574
1.95536	0.91637	1.07058
1.76259	0.844648	1.05818
2.53273	1.23121	2.21952
3.23536	1.19358	2.53208
1.98517	0.789542	1.01888
2.06125	0.794521	1.07398
1.82343	1.13351	1.55689
1.83318	0.763928	1.05491
1.78537	0.818665	0.96949
1.7899	0.657549	0.817621
1.92637	0.749779	0.979948
1.48903	0.71032	0.792988
1.61688	0.885548	0.987984
1.57869	0.805319	0.923202
1.8066	0.800404	1.01778
1.24041	0.720929	0.628887
1.60177	0.813858	0.923911
1.71706	0.776712	0.932904
1.86635	0.832536	0.992612
1.64539	0.875041	0.9553
1.60149	0.744153	0.802166
1.54949	0.829813	0.881154
1.6393	0.850438	0.968303
1.43436	0.813961	0.883669
1.51766	0.720659	0.812685
1.40036	0.662289	0.657175
1.7019	0.838879	0.967639
1.3448	0.697359	0.637972
1.27983	0.621932	0.568639
1.46518	0.799175	0.823143
1.35344	0.741135	0.747918
1.59374	0.83989	0.944996
1.48956	0.800075	0.872501
1.22158	0.577923	0.461161
1.63047	0.611654	0.710714
1.57619	0.641156	0.686251
1.29288	0.787685	0.69276
1.94856	0.69197	0.785661
1.57021	0.819331	0.893201
1.55664	0.727547	0.821354
1.77283	0.674149	0.815924
1.18157	0.651669	0.544592
1.49164	0.685316	0.746329
1.76846	0.898641	0.994509
1.86971	0.785831	0.933042
1.23143	0.72619	0.635843
1.50227	0.556434	0.567174
1.41705	0.667726	0.716251
1.80825	0.709717	0.847205
3.24133	1.61999	3.40805
2.08933	0.941912	1.36102
1.73822	0.937202	1.1732
1.96505	0.881659	1.22664
2.57467	1.08782	1.93633
4.126	1.84421	5.40797
1.1764	0.669285	0.516641
2.02735	0.882694	1.27219
2.16308	0.825069	1.25313
1.30683	0.640025	0.623203
2.20737	0.940314	1.26383
1.53363	0.666208	0.629141
1.29621	0.673961	0.623516
1.33141	0.824313	0.741094
1.13922	0.599645	0.501406
1.78194	0.965941	1.16813
1.86317	0.710231	0.913984
1.53877	0.798527	0.77875
1.51678	0.660733	0.633516
1.80213	0.859402	1.15891
1.66363	0.86896	0.96
1.55212	0.751595	0.819609
1.5228	0.812034	0.904219
2.05746	0.902358	1.31875
1.49086	0.569827	0.573672
2.02122	0.840305	1.12906
1.40451	0.610532	0.577969
1.71906	0.878207	1.06336
3.72896	1.13453	2.69242
1.53755	0.837269	0.910625
5.21262	1.92559	6.33273
1.65232	0.858926	0.965547
1.50187	0.603621	0.521172
3.81486	2.14523	5.67203
2.03811	0.855111	1.0607
1.37778	0.750868	0.705937
3.06566	1.81685	3.90023
2.6269	1.28562	2.2857
3.20432	1.86365	4.07195
3.71404	1.69686	3.92805
3.17746	1.37866	2.82539
4.07149	1.49914	3.57555
2.93793	1.65168	3.33875
3.26164	1.42581	3.26047
2.05095	0.983689	1.46508
3.22127	1.08692	2.25227
2.62574	1.03126	1.62523
2.97595	1.18912	2.17414
3.19436	1.27241	2.58922
3.96447	1.9097	5.27523
1.5977	0.71548	0.764687
1.35208	0.784901	0.756016
2.60942	1.1495	2.07078
2.52874	1.38477	2.18203
2.25257	0.920477	1.48086
2.47815	1.34942	2.1257
1.77856	0.856029	1.10492
6.43292	2.29522	10.1247
1.8956	0.910004	1.21437
1.43837	0.663512	0.719141
1.82491	0.765961	0.962031
4.08798	1.76447	4.61617
3.36584	1.64233	3.735
1.87054	0.951348	1.30391
2.88531	1.63176	3.2625
5.31691	3.36618	11.952
2.84347	1.18204	2.27055
3.01936	1.24436	2.31891
2.82669	1.24776	2.24688
4.36314	2.0469	6.05828
2.70647	1.20683	2.17453
2.11933	1.02118	1.31453
1.51348	0.603947	0.648984
2.20355	1.15964	1.7043
1.48881	0.679128	0.692109
3.25615	1.40004	2.89539
1.70555	0.92373	1.12414
2.02009	0.816484	1.17797
3.28921	1.48777	3.25383
1.5958	0.901686	0.938516
2.15058	0.81199	1.1782
2.03055	0.946481	1.37453
1.82491	0.764505	0.930156
3.36127	1.6718	3.74492
1.86288	1.11328	1.33586
1.82654	0.758606	0.877812
2.55248	1.024	1.7825
1.2772	0.615113	0.548438
3.1767	1.78694	3.93023
2.94165	1.30906	2.39016
3.43586	1.74665	3.89531
3.80249	1.5782	3.70578
3.05619	1.30585	2.59859
5.51056	2.37805	7.89969
4.10617	2.2846	6.41812
4.91733	2.72992	9.25477
1.75165	0.720303	0.9125
2.75097	1.46574	2.77305
1.71159	0.896554	1.0718
3.96303	1.90258	4.65703
2.05719	1.25778	1.83578
3.99032	2.13196	5.63422
1.85826	1.11226	1.48523
2.23397	1.29002	2.00117
3.42356	1.71276	3.99492
5.08874	2.39797	7.76312
2.21416	1.00744	1.5032
1.54151	0.676488	0.681016
1.65123	0.771773	0.885469
3.22648	1.35151	2.63867
2.38475	1.10959	1.79164
3.14059	1.15051	2.49352
3.9289	2.20808	5.51859
1.24612	0.58795	0.53625
2.52197	1.04755	1.58266
1.95144	1.02857	1.38516
3.64411	1.45093	3.31547
1.85481	0.596339	0.737422
3.21872	1.90482	4.15125
4.58833	2.84271	8.0332
4.47528	1.75003	5.09523
1.94583	0.808942	0.944219
3.77519	2.13135	5.09305
3.23018	1.55849	3.19117
3.35992	1.52161	3.12219
2.62928	1.18806	2.12734
2.3101	1.29641	1.97828
1.83958	0.689695	0.895859
3.18944	1.94392	4.12688
3.80536	1.43313	3.28172
4.58252	2.77505	8.34594
2.09199	1.00936	1.49141
2.09657	1.23744	1.58016
2.51626	1.29154	2.17391
3.00513	1.23877	2.32133
3.15458	1.29514	2.48594
3.47169	1.95136	4.58664
3.94988	2.22099	5.92336
1.45473	0.575062	0.576562
1.95903	1.09038	1.505
2.88877	1.54218	2.80914
4.01452	2.27603	5.81375
3.47496	1.15649	2.46797
1.50935	0.715542	0.817656
3.74159	1.61583	3.97039
4.13501	1.83883	4.70023
2.3482	0.719233	1.20164
4.05719	1.57483	3.70336
3.75302	1.85521	4.32711
2.37016	0.937041	1.40023
1.9851	0.958862	1.20961
3.81133	1.82392	4.72344
2.32406	1.11672	1.82141
3.11511	1.78916	3.64609
4.86859	1.92965	5.69586
2.06836	1.25854	1.69938
1.85443	0.803313	1.10539
2.72603	1.45438	2.45109
4.55439	2.55001	7.66578
2.125	1.00868	1.44023
3.67757	2.04704	5.02305
1.39558	0.937107	1.00086
2.39302	1.22413	2.00328
3.39862	1.30292	2.94531
4.05727	1.7057	4.12578
2.95912	1.04333	1.99227
3.12162	1.48065	2.99719
2.69319	1.50582	2.73273
3.66214	1.93151	4.38281
1.70898	0.959086	1.15344
2.00538	0.95976	1.4
1.25561	0.64137	0.532734
2.27915	1.10177	1.73586
1.52976	0.563611	0.548281
3.95216	2.01045	5.24453
2.74414	1.3883	2.4807
3.7426	2.16795	5.41883
1.67668	0.684575	0.712891
2.07515	0.922072	1.32219
2.1677	1.06803	1.6793
2.55786	1.17053	1.95938
1.61075	0.695811	0.694141
2.70835	1.40832	2.47719
1.45827	0.745423	0.729531
2.15193	0.822519	1.0832
1.33258	0.642666	0.539844
2.89258	0.993544	1.86891
2.74411	1.16146	2.28023
2.58094	1.09093	1.76961
1.45951	0.664609	0.747344
1.88601	0.696991	0.892969
1.77803	0.675254	0.846875
2.31669	0.938572	1.52336
2.01192	0.807221	1.16625
1.45264	0.680551	0.720234
3.18615	1.94371	4.47367
1.7191	0.711945	0.889609
1.66757	0.826991	0.861563
1.9125	1.01176	1.4432
2.81919	1.23456	2.07109
1.6869	0.805473	0.937578
1.74589	0.834282	1.0432
2.33138	1.00906	1.6168
2.69319	1.09309	1.86711
2.43237	1.0032	1.60242
1.55609	0.650771	0.698438
2.71892	1.21763	2.33836
1.67126	0.759904	0.946406
1.3403	0.798795	0.772656
1.29771	0.620081	0.582031
2.44901	0.914527	1.44422
1.5619	0.733682	0.861875
3.7399	1.82352	4.35168
3.79965	2.15456	5.40046
3.11876	1.6503	3.29166
2.58234	0.954209	1.69996
3.00033	1.39554	2.37874
3.19503	1.5172	3.2392
2.1247	0.880785	1.25191
3.26059	1.91118	4.42877
3.36097	1.44649	3.03893
3.25577	1.47052	3.0212
2.64697	1.06093	1.80964
1.69503	0.627948	0.730561
1.67311	0.73024	0.895695
1.75832	0.831108	1.01376
2.05876	0.925723	1.28365
1.7863	0.679534	0.861256
2.05206	0.929194	1.24416
1.55804	0.781523	0.87595
1.47172	0.63524	0.625351
2.34366	0.920459	1.43845
4.14299	2.69656	7.17463
2.02571	0.85367	1.08448
3.6571	1.51713	3.57572
1.83743	0.889851	1.18877
2.18553	1.08323	1.62471
3.43098	1.74574	3.83797
2.70055	1.1958	2.01576
3.20692	1.49314	3.13278
3.50678	1.31541	2.77267
2.42676	1.11151	1.87996
1.97358	0.888025	1.21959
3.91283	1.72301	4.33458
3.53685	1.79835	4.37263
2.75207	1.18026	2.10151
1.5442	0.724371	0.800816
1.29926	0.52527	0.492934
2.03318	1.10839	1.54688
1.27931	0.503847	0.436856
1.74695	0.897166	1.12534
1.64432	0.690526	0.8003
1.66992	0.843758	0.938112
2.18784	0.877245	1.22918
1.55921	0.595546	0.618233
3.55772	1.04738	2.65265
1.61032	0.72357	0.800874
2.27411	1.32287	2.09594
3.5656	1.75204	4.09511
3.67463	1.88285	4.50011
4.02973	2.52431	6.87915
1.76041	0.594584	0.718795
3.03231	1.11275	2.12269
3.26566	1.73365	3.60126
2.37021	0.982993	1.56214
1.73565	0.754262	0.919573
2.10748	0.768583	1.1607
1.34651	0.596781	0.569273
2.69619	1.03441	1.9544
1.73988	0.688429	0.779579
3.43742	1.54573	3.55643
1.97634	0.839677	1.20312
1.38252	0.547526	0.527889
2.24591	0.796037	1.15611
3.0759	1.67199	3.48882
1.69695	0.923398	0.99683
2.7539	1.20081	2.14806
1.78186	0.849763	1.06565
1.64153	0.75562	0.749617
1.72829	0.860692	1.04057
1.64055	0.848927	1.02455
2.65749	0.92822	1.59538
2.35824	0.88269	1.40964
3.46699	1.91051	4.32597
2.50753	0.973704	1.523
1.91837	0.624555	0.837608
3.04129	1.23935	2.34683
2.13513	1.09595	1.65082
3.14504	1.29971	2.70844
2.862	1.27988	2.45411
3.30294	1.44681	2.82788
3.11835	1.83726	3.68977
1.99849	0.902631	1.1851
1.86235	0.950312	1.08052
1.63652	0.883986	1.04941
1.1941	0.587966	0.519222
1.57631	0.673783	0.677927
1.79143	0.704244	0.878476
2.50815	1.02065	1.65013
2.05293	1.45421	2.20328
1.80919	0.820491	1.01801
1.99332	0.864086	1.04832
3.17259	1.33561	2.96248
1.38293	0.647305	0.637749
1.80805	0.664439	0.666849
1.85407	0.954741	1.22355
1.44897	0.860712	0.865676
3.58981	1.56537	3.64804
2.4259	1.01342	1.68342
3.30808	1.31662	2.87105
2.90428	1.13188	2.24013
3.42128	1.48612	3.3211
3.49885	1.56945	3.61751
2.46382	0.90632	1.55692
3.51376	1.62359	3.76617
2.79394	1.15949	2.09761
2.75197	1.04978	1.99119
1.46269	0.622998	0.618693
1.67314	0.690157	0.810459
1.39533	0.739787	0.756218
1.89112	0.718474	0.824235
1.56663	0.663144	0.669203
2.52114	1.24051	2.16901
3.10198	1.38699	2.63147
2.07395	0.981986	1.38783
1.83565	0.899845	1.07041
1.38956	0.757069	0.689981
2.27206	0.952801	1.43989
0.990594	0.598435	0.420612
1.60943	0.644941	0.717704
2.70469	1.13833	1.94212
2.93954	1.26373	2.45491
1.11681	0.716545	0.554349
1.64554	0.842583	0.865676
3.10243	1.32867	2.69868
1.41627	0.747245	0.744222
2.09313	0.850853	1.2437
3.04293	1.46065	2.90221
1.49217	0.610225	0.598144
1.81606	0.913342	1.1017
1.63732	0.719559	0.817577
2.45834	1.06711	1.79684
3.03623	1.48966	2.8676
1.09191	0.558256	0.435765
1.33207	0.62178	0.541033
2.36225	0.984166	1.59716
1.98373	0.730301	0.983973
2.58221	1.05575	1.84827
1.1708	0.565252	0.417685
2.09609	0.887331	1.34529
1.44865	0.758677	0.737908
1.24073	0.64035	0.500395
1.39125	0.766049	0.722812
1.90862	0.770231	0.984145
1.9255	0.762105	1.04074
1.14237	0.538825	0.401843
1.35017	0.687328	0.67896
2.20339	0.883296	1.30253
2.44457	0.995964	1.63085
2.80119	1.06236	1.83369
1.94003	0.919598	1.32383
1.92085	0.947784	1.22372
3.28944	1.35908	2.88333
1.92801	1.00851	1.29892
1.79236	0.87053	1.02484
2.79626	1.22158	2.38311
3.51487	1.75646	3.65298
2.44685	0.860483	1.2922
1.90491	1.03719	1.44482
1.67198	0.662145	0.734579
1.62949	0.741195	0.818208
1.79927	0.839245	1.01784
1.8583	0.874296	1.03293
3.04378	1.04599	2.11466
1.86028	0.949331	1.30437
1.43827	0.788575	0.722755
2.28023	1.04303	1.66259
1.89894	0.880795	1.16369
2.14663	1.12495	1.55761
2.90015	0.899874	1.61151
1.49774	0.524106	0.508661
2.03041	1.09854	1.61931
1.40296	0.74861	0.727691
2.48959	1.19942	1.95974
2.05762	0.771976	1.03494
2.315	0.970333	1.60795
2.29236	1.04843	1.76763
1.36084	0.793458	0.78044
2.81849	1.25366	2.29247
1.23605	0.589095	0.530128
1.58662	0.85622	0.870957
1.70006	0.725618	0.898106
1.06584	0.597329	0.468425
1.8364	1.0455	1.36246
1.90705	1.08039	1.46904
3.30382	1.69417	3.63839
3.40776	1.59683	3.4037
3.04096	1.46316	2.98264
3.49992	1.5888	3.43608
3.16747	1.53318	3.19352
3.49396	1.63596	3.70663
2.55454	1.13937	1.93729
2.93823	1.38355	2.84177
1.48007	0.724956	0.776502
3.40871	1.7246	3.9358
4.96583	2.11736	7.14923
4.80512	2.00596	5.76694
3.70246	1.51027	3.80067
2.66988	1.06971	2.02239
1.57368	0.839435	0.87252
2.04983	0.986475	1.40242
3.37921	1.5399	3.36869
2.34016	1.00423	1.62401
4.08063	2.25761	6.30832
2.70207	1.22481	2.39711
1.45813	0.728966	0.790037
2.83823	1.359	2.76113
3.44511	1.63308	3.55761
1.09433	0.507537	0.354875
1.6407	0.681019	0.768141
1.26465	0.609746	0.513393
1.95401	0.704695	0.947562
3.62478	1.78876	3.94274
1.65853	0.804696	0.962302
3.82901	1.90654	4.59765
1.70687	0.675375	0.785785
1.24272	0.633165	0.526644
2.77544	1.19054	2.09375
3.33182	1.51718	3.36189
2.91783	1.35985	2.61572
3.27511	1.67159	3.46875
2.6431	1.14179	2.01984
3.98262	2.22502	5.6104
2.05305	0.908998	1.2731
2.94366	1.27614	2.6369
1.06059	0.614415	0.440618
2.17401	1.01448	1.58029
1.99411	0.880143	1.24171
1.40658	0.619256	0.608702
3.10456	1.46263	2.89307
2.81114	1.37895	2.39945
1.96605	0.861419	1.07277
1.87726	0.715088	0.916738
1.42763	0.731237	0.782029
2.19077	0.996503	1.50035
3.34746	1.15425	2.48094
4.96224	3.10688	9.92956
4.1467	2.57202	6.79337
3.63595	1.76447	4.01006
2.88117	1.29196	2.51006
3.82173	2.00533	5.02757
2.45033	1.23503	1.79712
3.12016	1.42429	3.01332
3.5267	1.9765	4.39286
1.742	0.696574	0.85771
3.19766	1.6748	3.49008
3.21992	1.45846	3.17503
2.95931	1.33361	2.49412
2.24344	1.01038	1.57802
2.58747	1.06698	1.88981
1.52497	0.764112	0.782526
1.36884	0.716257	0.702594
3.26114	1.20301	2.60069
2.67526	1.00802	1.83192
2.81919	1.33077	2.55102
1.15009	0.601107	0.53288
2.0643	0.810122	1.16305
1.72722	0.687604	0.880385
3.07514	1.32564	2.69069
3.32503	1.67343	3.73228
4.05105	2.05274	5.28571
2.61972	1.1523	2.03784
3.2276	1.28335	2.54443
3.25218	1.78495	4.11373
3.73229	2.02354	4.74135
2.78159	1.15372	2.24313
4.33392	2.16735	5.92319
2.45977	1.00115	1.71528
1.76773	0.858008	1.06541
1.15009	0.629573	0.555768
4.11006	2.22078	5.9978
1.50344	0.662217	0.736891
4.17185	2.19472	5.70777
2.10566	0.970685	1.35714
2.12336	1.0485	1.60842
2.62688	1.03052	1.78997
2.17401	0.824911	1.21577
1.50829	0.663378	0.638039
3.99024	2.06719	5.22995
1.6093	0.859075	1.04507
1.07255	0.508461	0.394062
2.26241	0.917215	1.33057
3.06452	1.1459	2.35105
3.49153	1.62221	3.78486
4.29397	2.28198	6.69622
2.11463	0.933461	1.34637
1.58494	0.765959	0.863662
2.45325	1.1454	1.82228
1.97899	0.865529	1.15193
3.5019	1.95869	4.72966
3.31577	1.33621	2.94331
4.01785	1.83129	4.6031
3.73442	1.5096	3.80697
3.37802	1.16156	2.57696
2.42723	0.949988	1.73519
4.39602	2.49172	7.33234
2.02626	0.994595	1.43743
1.89057	0.861777	1.07058
1.09756	0.49894	0.370748
3.51531	1.60716	3.7945
2.80319	1.42831	2.77636
1.78734	0.913533	1.19126
1.41607	0.596691	0.555414
1.35866	0.611786	0.619756
2.13258	0.845456	1.19508
3.77366	1.70835	4.25992
1.19529	0.535692	0.422619
2.06478	0.992512	1.49263
3.12724	1.19302	2.59991
2.22361	0.924422	1.50709
2.71763	1.05363	2.01353
1.10893	0.550697	0.404124
3.74779	1.80152	4.57185
1.64618	0.784045	0.943311
1.18337	0.607914	0.517999
1.43693	0.665057	0.68424
3.35209	1.30579	2.95791
2.1609	1.01067	1.58461
1.59475	0.808617	0.950822
3.62345	1.63499	3.59701
2.22924	0.921006	1.44466
1.42644	0.548041	0.521117
1.62062	0.75067	0.851474
1.67498	0.765231	0.903912
4.27661	1.82567	4.91815
2.14315	0.934791	1.37975
1.27448	0.731815	0.722647
2.04575	0.843239	1.25567
1.32148	0.704712	0.704082
1.58566	0.738532	0.860899
1.74777	0.80488	1.04925
2.66882	0.91922	1.48505
1.37034	0.607604	0.593112
1.60074	0.901654	1.04698
1.98224	0.900356	1.27083
2.18494	0.725048	1.07752
1.28229	0.607989	0.537202
1.42683	0.766607	0.729096
1.75101	0.91816	1.06604
1.18235	0.515661	0.430201
1.35578	0.528829	0.461735
1.74396	0.728626	0.846726
1.72951	0.904499	1.18495
1.38832	0.700286	0.706916
1.78893	0.701833	0.924816
2.23264	1.04624	1.63924
1.26823	0.526671	0.43587
3.13885	1.49279	2.89198
3.15131	1.34125	2.70535
3.30513	1.36936	2.97496
3.1139	1.48127	3.03736
		RMSE
		R2

## Sheet: 2021 Shahryari
Length	Width	Area
4.48124	2.50501	7.71808
4.68464	2.46655	8.39613
5.21118	2.44919	8.71338
5.52313	2.93897	11.0222
4.01916	2.06612	5.75699
4.89215	2.4668	7.89761
5.86618	3.14096	12.1592
5.15706	2.62783	9.63366
4.68402	2.26836	6.67589
2.47508	1.01588	1.69133
4.1195	2.03425	5.71599
3.54363	1.86286	4.091
2.14087	0.894423	1.31101
2.29136	0.945721	1.51282
3.78036	1.81784	4.65966
1.46532	0.619589	0.678848
2.55933	1.29643	2.33107
5.57692	2.70732	10.351
4.5541	2.36003	7.35044
4.55985	2.53572	7.96119
4.71816	2.04136	6.39068
3.3795	1.66775	3.57879
4.50446	2.26212	6.76525
4.63615	2.20343	6.70436
3.80165	1.5852	4.0382
3.99893	2.13679	6.24306
3.2975	1.36569	3.05376
3.46734	1.62537	3.96821
3.69249	1.54394	3.75489
4.20062	2.16106	6.15464
4.42775	2.08824	6.40743
4.39325	2.36792	7.04615
2.35373	1.05749	1.65652
4.40544	2.16845	6.50597
6.70106	3.504	17.2083
5.63497	3.10587	12.5437
2.499	0.963079	1.53642
5.38634	2.82272	10.845
3.34937	1.68919	3.79473
3.85047	1.86214	5.07792
3.21248	1.46001	3.36839
3.89829	1.53316	4.09756
3.127	1.48459	3.10729
2.55215	1.32547	2.35554
2.49104	1.14556	2.02482
2.2897	1.03496	1.73539
4.29826	2.33665	7.29552
2.93258	1.37853	2.61693
4.33283	2.13839	6.38304
4.49551	2.24787	6.47764
2.35778	0.998835	1.51326
2.89016	1.37996	2.72726
3.68301	1.47518	3.52315
2.62607	1.01904	1.82614
2.74995	0.92795	1.66795
2.34306	1.03346	1.53059
4.75321	2.53136	8.40086
3.15083	1.36856	2.92718
2.44464	1.16622	1.92592
2.85849	1.29023	2.66295
2.59763	1.20952	2.15759
2.14882	0.805841	1.19419
2.02992	0.886695	1.2352
3.33281	1.76166	4.17112
4.96153	2.5344	8.67456
4.62574	2.57454	8.53851
4.32448	2.29584	6.79802
4.16423	1.92751	5.4546
4.08076	2.03122	5.6047
3.97174	1.90203	4.86613
3.68706	1.67974	4.13878
3.29202	1.70242	4.09122
2.99661	1.31301	2.69223
3.54148	1.56104	3.75482
4.52689	1.89388	5.68059
2.98306	1.47952	3.02601
2.63029	1.23615	2.40361
3.38353	1.71045	3.64463
2.86098	1.03923	1.92759
3.04159	1.51053	2.87977
3.26434	1.28644	2.90191
2.3976	1.06694	1.78557
1.99434	0.676393	0.933025
4.22466	1.82988	5.45591
3.76004	1.90104	4.87859
2.74486	1.39825	2.56194
1.63377	0.644148	0.787146
3.62224	1.61953	3.74739
3.98795	1.96914	5.48963
4.81939	2.19433	6.87471
4.29061	2.08967	6.07052
3.53969	1.31776	2.94925
3.91981	1.71069	4.42537
2.04664	0.739458	1.03761
1.76273	0.466381	0.56567
4.75513	2.30617	7.25379
2.67708	1.40791	2.49952
3.4794	1.7486	4.23135
2.48858	1.00551	1.70903
3.68675	1.70715	4.62237
3.02072	1.10212	2.29669
3.73483	1.97755	4.7807
3.73969	1.19623	3.08945
2.28958	0.866551	1.24168
2.53787	0.930595	1.48537
1.95268	0.90909	1.24692
1.37803	0.642982	0.671347
1.66569	0.628045	0.699823
1.79844	0.644781	0.849489
1.60626	0.651736	0.667341
1.59603	0.558901	0.64236
2.70444	1.26807	2.36748
1.44127	0.609616	0.640394
4.01811	1.47138	3.98642
3.58139	1.5571	3.84586
3.01688	1.17783	2.40186
4.96621	3.10894	10.9423
3.7415	1.45497	3.52497
5.90618	3.08242	12.1917
4.83014	2.64337	8.73275
5.33843	2.66249	9.08328
3.92019	1.91485	5.27828
3.93983	1.79561	4.88762
2.40148	0.93183	1.59709
3.94603	1.86414	5.00975
2.37808	0.85721	1.34298
2.60603	1.29533	2.38474
2.61521	1.13466	2.12467
2.25402	0.758406	1.13032
2.31429	0.995136	1.51617
3.50096	1.45549	3.5407
2.07937	0.791846	1.11721
5.07553	2.80315	10.424
6.27378	3.64109	16.1235
6.23341	3.42585	14.8791
5.83233	3.58017	14.4015
6.54431	3.85846	17.9381
3.86353	1.70889	4.32885
4.79958	2.42744	7.87372
5.43661	2.99222	11.0964
2.9059	1.16872	2.30545
4.20365	1.778	5.07663
3.77099	2.45226	6.18902
3.07181	1.65525	3.52155
3.19787	1.56597	3.38229
3.80937	1.80275	4.78709
4.16526	1.90628	5.31198
2.85659	1.45016	2.87345
2.28033	0.891618	1.34701
2.7267	1.19221	2.37656
2.0447	0.740655	0.997305
3.83402	1.86291	4.79688
3.69359	1.79843	4.65373
3.39176	1.44067	3.2906
3.75164	1.88398	4.78832
2.49654	0.993772	1.68974
2.54488	1.02903	1.72184
3.05079	1.2858	2.71288
2.5492	1.06178	1.73623
6.69476	3.73791	17.1912
3.55647	1.49784	3.82707
3.19202	1.45687	3.09332
5.73099	3.08652	12.4762
4.75228	2.26042	7.15732
4.83735	2.27753	7.51869
5.17547	2.79504	9.5775
3.32219	1.60971	3.5299
4.44378	2.30591	6.86454
6.00831	3.6512	14.3126
3.42066	1.66907	3.72667
3.38505	1.5279	3.30521
2.72705	1.18989	2.11538
4.17725	1.98268	5.63081
3.11018	1.41851	3.1124
2.6907	1.18216	2.16734
2.49758	0.959126	1.63353
2.96816	1.29008	2.5146
2.22587	0.924363	1.26166
4.17579	1.92822	5.62743
3.06125	1.35683	2.74829
2.353	0.94257	1.43539
3.18319	1.57554	3.62123
3.63846	1.79937	4.56549
3.1903	1.31535	2.87597
3.10295	1.58367	3.42525
3.82204	1.84385	4.53591
6.40959	3.36847	13.8115
2.728	1.28905	2.41334
2.27376	1.06398	1.64102
4.43619	2.64316	7.34589
3.33216	1.62588	3.69047
5.50913	2.94159	11.3547
4.39119	1.92096	5.96843
3.96967	1.76857	4.78817
1.88954	0.906831	1.07964
5.40618	3.10257	11.4232
3.91932	1.83415	4.89836
5.63751	2.82091	10.8173
1.80028	0.837775	1.02458
5.44724	2.61928	9.32704
2.94663	1.20503	2.53878
2.7101	1.15229	2.08119
2.32951	1.03129	1.62396
2.0725	0.925122	1.26993
3.09687	1.49099	3.20092
4.33539	2.5985	7.65932
3.36038	1.48334	3.48938
4.57201	2.0529	6.44437
1.46768	0.568832	0.553747
4.02027	1.82569	4.86871
4.31335	2.33616	6.98373
3.51235	1.69189	4.1169
3.1625	1.46814	3.032
3.93002	1.78026	4.80566
3.83205	1.72079	4.54534
3.278	1.43516	3.20243
1.89869	0.809665	1.0117
2.95619	1.18915	2.49294
3.60218	1.76878	4.48208
2.24406	0.875176	1.40128
2.04467	0.711874	0.920152
5.32857	2.58277	9.16791
1.89941	0.749186	0.939944
3.39551	1.41615	3.42605
3.69359	1.739	4.26725
3.07534	1.3757	2.97968
3.41089	1.54759	3.73214
3.47657	1.66144	4.07271
2.36949	0.817915	1.31398
2.07891	0.819725	1.16687
2.65678	1.34727	2.40089
3.30988	1.34998	2.95161
2.44307	1.02731	1.69413
6.29892	3.36675	14.636
3.74156	1.6398	4.21708
3.09494	1.44062	3.29786
2.32252	0.971425	1.60611
2.89204	1.24146	2.30718
3.80523	1.75853	4.49467
2.98434	1.22795	2.37275
2.86182	1.438	2.82667
5.0298	2.54805	8.60286
6.29921	3.57267	15.0811
4.5295	2.06607	6.05148
3.72361	1.42083	3.57467
3.30446	1.70659	3.75344
4.90821	2.46909	7.94044
4.61557	2.31028	7.59462
3.1812	1.49273	3.2924
3.51876	1.81783	4.57406
2.7256	1.20975	2.29675
3.63535	1.82379	4.90376
2.18162	0.942388	1.46958
2.54827	0.993256	1.66973
6.16095	3.55128	14.9947
4.04618	1.64772	4.32691
3.91482	1.9502	5.41979
1.7287	0.620502	0.761024
2.10081	0.90258	1.26957
5.15413	2.46277	8.3275
4.40784	1.93	5.17315
6.16771	3.45602	13.9798
5.51099	2.99044	10.8447
3.93861	1.85166	4.85727
7.16401	3.8047	18.2987
6.55826	3.75081	16.0482
4.76559	2.35674	7.94274
1.73406	1.04317	1.28843
3.55651	1.72471	4.06868
3.49876	1.63033	3.98901
2.68012	1.41992	2.61624
3.43406	1.46062	3.37527
2.37125	1.13124	1.8232
2.90834	1.22625	2.62421
2.21998	1.08151	1.5046
5.4196	3.04343	10.5734
3.80007	1.95889	5.10588
3.67389	1.77832	4.78346
2.47597	1.075	1.7749
5.73888	2.88309	11.7504
2.98235	1.29021	2.64097
4.05196	2.33668	6.17438
6.03253	3.22848	13.0869
1.9575	0.835395	1.16842
6.40366	3.39405	14.8279
4.3612	2.1234	6.2699
2.64776	1.2048	2.21908
3.56002	1.61248	3.60376
4.36334	2.20077	6.96839
3.92583	1.9884	5.18763
4.19346	2.16691	5.83068
3.34625	1.36131	3.02793
2.90413	1.27489	2.54163
4.16387	1.58801	4.14002
3.88378	2.0156	5.18648
3.72616	1.53131	3.84787
4.27742	1.98813	6.04376
3.57901	1.79	4.38757
3.6288	1.60077	3.83124
3.1061	1.35931	3.02742
3.08392	1.2628	2.50301
3.04594	1.13864	2.38928
2.4612	0.817225	1.39481
7.36896	3.7603	17.9805
3.21812	1.35219	2.82633
4.14455	1.43352	4.00003
3.7969	1.88242	4.90535
4.65168	2.0874	6.78335
6.25335	3.33344	13.7336
4.57111	2.27844	7.0913
4.75604	2.32099	7.50898
4.31916	2.13052	5.92855
3.18796	1.42578	3.0554
5.28667	2.60743	8.8228
3.5	1.72824	3.92682
3.79898	2.03151	5.18017
3.01503	1.37251	2.93031
4.69618	2.23527	7.67465
2.56167	1.27111	2.19901
3.05553	1.53196	3.28217
3.34215	1.83332	3.76969
4.18136	1.82226	5.15545
4.45831	2.16913	6.84209
3.74928	1.79461	4.66271
4.51131	2.29966	7.44099
2.69898	1.06791	1.96299
2.59764	1.42414	2.49212
6.29307	3.28047	13.8717
6.16401	3.34727	13.5428
3.09185	1.34555	2.86621
5.22248	2.75838	9.79943
2.75071	1.45353	2.72597
7.1022	4.48178	20.9147
5.16879	2.94789	10.5973
2.90231	1.46248	2.90483
4.30178	1.93309	5.3705
4.93741	2.63711	9.04945
2.4151	1.10885	1.80644
4.74139	2.25932	7.13425
4.86949	2.4696	7.45017
4.49621	2.23522	6.57371
3.915	1.70256	4.27402
5.07719	2.71802	9.42947
2.75654	1.35046	2.66492
3.44532	1.81086	4.40802
3.21893	1.38404	3.06706
3.10925	1.47675	3.20539
4.62025	2.14656	6.82948
5.37872	2.41032	9.26444
1.30219	0.626236	0.592906
2.68582	1.29814	2.39839
3.15355	1.26268	2.84946
2.98079	1.27905	2.44994
6.23784	3.20672	13.4026
2.83215	1.39972	2.69634
5.05707	2.53656	8.77221
4.92199	2.24874	7.28303
2.05832	0.876512	1.25699
2.93347	1.55573	3.18921
6.34443	3.05936	12.6988
2.81367	1.02991	2.04672
6.42002	3.53884	15.2405
5.60924	2.82076	9.9593
5.68906	2.84145	10.5962
3.01465	1.3193	2.67091
4.98504	2.32539	7.83968
5.1941	2.45156	8.85122
5.40764	2.42497	9.05665
4.11881	2.15049	5.99106
4.67458	2.09497	6.53733
4.16754	2.07954	5.9975
4.43043	2.09663	6.80552
4.53785	2.49953	7.63419
3.10304	1.4731	3.12995
4.62382	2.35511	7.05485
2.61027	1.1374	2.02506
3.08436	1.2575	2.56565
5.20503	2.63565	9.15867
3.46733	1.45127	3.44006
2.99098	1.1336	2.1822
5.07777	2.46293	8.6287
6.15044	3.04305	12.239
3.13301	1.38373	2.97737
4.41703	2.32723	6.87626
2.69583	1.2374	2.18072
2.99475	1.59056	3.17381
4.63903	2.33541	7.46712
2.55261	0.92528	1.58247
1.94207	0.668642	0.941783
1.93026	0.868757	1.1632
2.22216	0.966273	1.34486
3.14845	1.3414	2.73596
2.19235	1.12889	1.72098
4.08249	1.77472	5.02352
5.43576	2.48912	9.1786
3.18395	1.18997	2.36793
1.91738	0.769315	0.985842
2.67465	1.13531	1.94156
2.37528	1.09297	1.75681
2.04192	0.82959	1.11049
4.50938	1.97437	6.16343
4.54755	2.23855	6.58424
4.09942	1.88544	5.26198
3.31376	1.52583	3.40206
3.66842	1.61035	3.8361
2.50066	1.2017	2.05868
2.36495	0.97674	1.57712
1.73322	0.634861	0.758156
5.23383	2.45372	8.48273
1.50496	0.644728	0.66863
1.85938	0.812615	0.938123
1.4159	0.59511	0.588816
2.46006	1.16814	1.93079
3.09759	1.16025	2.28707
2.54698	0.878635	1.58838
7.23733	3.91344	19.4936
5.1386	2.55376	8.83042
5.95088	2.97406	11.8242
7.06255	3.88185	19.0042
2.17277	0.985775	1.40722
2.70675	1.33465	2.43177
3.08771	1.21534	2.31775
1.76879	0.75221	0.919331
2.83582	1.30086	2.41812
1.46322	0.654266	0.682284
3.26291	1.48141	3.35814
3.47678	1.38652	3.45766
5.50695	2.92893	11.5441
2.15701	1.06372	1.64082
1.42615	0.617185	0.638506
5.1031	2.48019	8.63426
3.63059	1.35973	3.45766
2.96435	1.37049	2.68233
1.97124	0.815918	1.03961
2.58072	1.07998	1.85457
3.12149	1.60692	3.46033
2.04154	0.764862	1.10711
1.75437	0.913571	1.06425
1.95284	1.01289	1.38463
1.89868	0.965055	1.27891
5.29165	2.55398	9.1313
1.99932	1.0161	1.46437
6.48041	2.98851	12.7749
2.29631	0.999684	1.58184
3.14194	1.31291	2.84027
3.80727	1.68151	3.95442
2.29232	0.909559	1.34922
1.80155	0.951526	1.24485
1.89433	0.70444	0.985842
2.57482	1.22553	2.05945
2.75418	1.25606	2.42157
1.8763	0.868006	1.15567
3.3461	1.45253	3.33949
4.86255	2.38021	7.47366
5.86491	2.93337	11.621
4.58041	2.37185	7.40159
5.93296	2.87433	11.0838
3.83476	2.01964	5.33538
4.43577	2.11551	5.952
5.53294	2.98496	10.5223
5.81433	2.90576	10.5734
2.84412	1.22985	2.26011
2.00733	1.01233	1.43333
2.28108	1.04437	1.55657
2.20707	0.942141	1.3923
1.79243	0.683234	0.834098
2.64959	1.21326	2.00364
3.59773	1.76207	4.2983
4.49703	2.2827	7.07375
2.84276	1.41935	2.62722
2.07424	0.688946	0.93214
1.34325	0.529943	0.505554
1.56628	0.48998	0.521531
1.51725	0.653604	0.720431
3.85374	1.99662	5.44068
1.66614	0.713648	0.846274
2.3375	0.958943	1.51272
2.03051	0.840143	1.10437
5.48182	2.5038	9.14531
1.62698	0.778235	0.874427
1.55876	0.658777	0.688477
1.5253	0.703589	0.717334
3.26702	1.70312	3.60089
3.60959	1.68921	3.96758
2.19347	0.8874	1.25196
3.25009	1.8945	4.22412
4.71162	2.27192	7.02793
2.03533	0.805858	1.11281
3.44487	1.80455	4.27451
2.70823	1.49614	2.74117
3.84496	2.07773	5.38796
1.72181	0.951284	1.14406
5.80811	2.88292	10.8162
4.84905	2.14793	6.43151
2.25751	1.14425	1.87174
1.94634	0.695453	0.844022
1.67796	0.641338	0.712337
4.06056	2.07585	5.1785
1.95745	1.02043	1.40905
1.6575	0.622251	0.743798
1.65614	0.74405	0.810379
6.41539	3.23736	13.6498
3.26228	1.63371	3.67028
2.69095	1.16197	2.11611
4.22355	2.0082	5.63908
2.18849	1.07781	1.6399
2.28241	0.785226	1.24851
3.32044	1.38532	3.18317
2.24391	0.771975	1.14286
2.65932	1.2564	2.21689
5.99379	3.35399	12.326
1.75212	0.777042	0.933689
1.46414	0.66924	0.721839
1.88793	0.808379	1.00576
2.82622	1.34099	2.64967
3.91651	2.05264	5.26472
5.56562	3.02158	11.5682
3.81603	1.57953	4.26206
2.21915	0.998412	1.55544
2.18166	0.985436	1.48295
1.81742	0.731384	0.96522
3.50243	1.58881	3.77494
1.92262	0.744741	0.998651
1.74669	0.982623	1.21564
2.34246	1.15317	1.81938
1.48537	0.746383	0.745628
1.8989	0.781324	0.986264
4.07785	1.96411	5.53527
3.7367	1.38899	3.38045
5.52312	2.53337	9.43035
2.81826	1.60785	3.20478
3.49003	1.72348	4.15416
3.66704	1.8916	4.49031
2.86412	1.45673	2.89721
4.50504	1.83014	5.45658
2.4114	1.01794	1.72816
2.26722	1.06323	1.71423
2.36173	1.03588	1.42819
1.81463	0.773389	0.931155
2.29674	0.887155	1.45107
3.75202	1.71989	4.38417
1.97342	0.759452	1.0306
2.18463	0.984356	1.43819
1.84403	0.869915	1.08255
2.15984	0.994414	1.50336
1.93481	0.901053	1.12625
3.03993	1.47482	2.98885
4.06035	1.90643	5.67751
6.73131	3.43973	15.5264
4.20721	1.87461	4.86243
5.72519	4.24485	17.1337
3.20924	1.45607	3.14493
3.80476	1.6408	4.32721
4.5274	2.07238	5.99738
3.43732	1.68887	3.57097
5.13127	3.11115	10.5719
3.95222	1.58199	3.82152
2.22689	1.06912	1.70133
2.6711	1.08178	1.96242
3.09729	1.33471	2.84792
4.57026	2.41683	7.58563
4.70251	2.55573	8.01401
3.50321	1.6773	3.78567
4.20158	2.09445	5.84072
3.31668	1.54072	3.59674
2.43227	1.01403	1.62417
2.48078	1.03488	1.73882
1.85038	0.856307	1.06044
2.32735	0.780011	1.28842
2.26214	0.849865	1.27061
2.99144	1.21663	2.58168
2.56894	1.14401	1.83317
4.35686	2.3126	6.63648
5.02291	3.65126	13.3312
5.16844	2.41268	8.44613
2.71759	1.3075	2.38666
3.7575	1.44349	3.75162
4.52093	1.83874	5.7912
1.55056	0.739014	0.806383
3.66609	1.80303	4.64953
4.4952	1.9303	5.16265
3.17511	1.40374	3.00342
6.36798	2.87684	12.8527
2.72869	0.999016	1.69423
6.00238	3.01493	12.7566
2.49266	1.12163	1.98405
2.85157	1.22454	2.40876
2.5755	1.22037	2.15181
3.28584	1.61727	3.49389
2.28833	0.881639	1.34238
5.07771	1.95806	6.49699
2.31318	1.00965	1.44868
7.17117	3.83713	19.3142
1.94508	0.860954	1.12792
1.90467	0.698309	0.886124
2.47236	1.20184	2.07942
4.19847	2.27949	6.76316
2.37623	0.996007	1.61527
2.88682	1.10802	2.18993
3.23959	1.51688	3.25123
4.01085	1.76076	4.52598
5.09185	3.45452	12.101
5.9991	2.67778	10.931
2.01358	0.722442	0.915099
3.45849	1.65464	3.91906
2.86161	1.16659	2.10581
6.05234	3.03381	11.7318
1.71296	0.708709	0.811772
2.34677	0.856558	1.41158
2.08387	0.792892	1.08551
3.78708	1.70064	4.11103
3.19678	1.32733	2.68922
4.09975	1.95472	5.44022
3.89956	2.06508	5.49161
3.76939	1.79523	4.59252
3.49884	1.63132	3.44328
2.56456	1.05376	1.83215
3.25239	1.30161	2.64517
2.53574	1.10725	1.90838
3.61504	1.60619	4.00365
2.60106	1.00462	1.70532
2.90538	1.31519	2.50803
1.71387	0.673699	0.804743
3.72097	1.57066	4.04793
3.93489	1.82345	4.78457
2.90131	1.34061	2.72562
3.24568	1.42437	3.11315
4.4847	2.31993	7.36968
1.58508	0.626444	0.674629
2.42062	1.14991	1.97117
2.95231	1.19207	2.34824
1.53339	0.530213	0.514211
3.75409	1.87923	4.68437
3.35787	1.73269	3.83706
2.50176	1.35593	2.42618
2.62032	1.17893	2.10698
3.03959	1.45317	2.86924
5.5273	2.79353	10.6827
2.50662	1.51239	2.67594
4.02515	2.17248	5.90874
4.11306	2.17523	6.21521
4.51567	2.30125	6.98059
4.23778	2.39694	6.84102
3.38754	1.33406	3.05777
2.38109	1.19812	1.91642
2.08113	0.70492	0.978204
3.66684	1.69915	3.95116
2.23728	0.973806	1.58168
2.90118	1.62711	3.0206
4.61557	2.53196	7.91248
3.81785	1.81785	4.6154
1.20085	0.531745	0.458057
2.26493	0.881781	1.40994
3.26284	1.35761	2.92657
5.28703	2.83286	9.75806
3.29568	1.47532	3.24287
3.44276	1.63289	3.52091
2.12161	0.90174	1.28467
3.93719	1.9679	4.97099
5.47535	2.61535	9.86303
1.94267	0.634074	0.79623
2.25644	1.00029	1.54716
2.97652	1.39464	2.89103
3.65115	2.07522	5.22279
1.99601	0.740462	1.05373
1.98734	0.712802	0.979688
2.49576	1.04688	1.70016
7.64935	4.43912	23.5665
6.66698	3.14196	13.9567
2.26062	1.02117	1.70352
2.18404	0.936611	1.36417
2.50213	1.0788	1.77982
2.90172	1.30463	2.46913
3.81785	1.67171	4.14727
2.84499	1.18553	2.20937
5.27564	2.3058	7.84484
3.35797	1.60063	3.67984
3.37289	1.55122	3.53754
2.67959	1.01849	1.87917
2.75934	1.12208	2.19086
2.51753	1.08504	1.80919
2.24157	0.804285	1.19431
3.09862	1.33893	2.86174
3.38114	1.35081	3.10276
2.17871	0.845272	1.22969
5.47912	3.58147	13.3832
1.98463	0.901016	1.25944
1.67771	0.807016	0.915724
4.11414	1.71666	4.53387
1.12794	0.547145	0.419398
2.1474	1.00373	1.46414
6.25451	3.80361	17.0356
2.17225	1.16598	1.68384
2.37778	0.954895	1.55466
3.15307	1.39046	3.05668
2.88974	1.15458	2.14838
2.6781	1.0376	1.90986
3.03527	1.52697	3.18555
2.03088	0.674908	0.905961
1.54905	0.630025	0.680408
2.30533	0.859282	1.25835
1.56764	0.601329	0.650105
1.95868	0.800267	1.09582
1.82064	0.679833	0.884171
2.47968	1.50614	2.3366
3.52085	1.58554	3.50724
3.12293	1.4391	3.03669
4.23579	2.09107	5.83134
2.20394	0.790519	1.14901
1.86928	0.7742	1.04545
3.82898	1.74885	4.51356
3.16239	1.38493	2.83058
1.95181	0.703289	0.958679
2.70246	1.03299	1.87261
3.55912	2.2056	5.39461
2.41677	0.844866	1.38909
2.32396	1.00927	1.54131
2.00969	0.829853	1.09637
3.9033	1.76269	4.90703
1.54864	0.574614	0.619256
1.63729	0.600078	0.648699
1.559	0.544848	0.59481
2.00627	0.757539	1.0713
6.1023	3.31736	13.8523
4.00797	1.83186	5.1475
2.43092	1.02244	1.72718
4.3396	2.58575	7.83875
4.72663	2.10495	6.54409
5.39303	2.38554	8.82226
4.2	2.43628	6.83548
3.07121	1.25999	2.57715
5.91453	2.84494	11.3805
3.13199	1.62265	3.41797
5.91965	2.84475	10.2051
3.9814	2.04714	5.45835
4.83728	2.33928	7.69682
4.72369	2.31952	7.49877
3.80211	1.89886	4.99509
4.7446	2.20313	7.16391
2.74049	1.35744	2.41738
4.15732	1.94445	5.56444
3.70677	1.62495	3.91991
3.22754	1.37208	3.11385
2.67259	1.37967	2.43726
2.94323	1.39906	2.77057
2.84697	1.3441	2.60189
2.44913	0.95293	1.60297
2.71855	1.1996	2.19468
2.07797	0.872359	1.36875
2.47366	0.869303	1.30684
2.80979	1.14751	2.18835
4.44062	2.28647	7.07142
3.98673	1.9875	5.57819
4.16929	1.81856	5.19705
3.01115	1.39292	2.74194
3.0614	1.03374	2.28616
3.68435	1.80137	4.35238
5.16612	2.64243	9.16971
4.91032	2.80988	9.5336
3.79078	1.89217	4.76087
5.3514	2.72722	9.51198
4.55073	2.32396	7.13339
3.71474	1.90805	4.72234
2.45208	1.14101	1.8708
3.10221	1.06722	2.35427
4.31942	1.88904	5.70752
2.35393	1.02049	1.74227
3.05585	1.49995	3.24581
2.96984	1.65504	3.46104
1.91071	0.90388	1.26979
3.28408	1.45434	3.16336
5.43299	2.97117	10.8821
4.89063	2.60141	9.12242
5.28392	2.69512	9.71433
5.60327	3.42215	14.034
2.62691	1.16154	2.16774
4.30781	2.22173	6.32551
3.09177	1.42998	2.86973
3.66065	2.02288	4.99684
2.1449	0.927859	1.30495
1.88093	0.80996	0.994411
3.27916	1.62694	3.56417
5.02526	2.26531	7.71184
2.98791	1.43698	2.73615
2.50741	1.13072	1.93722
4.30467	2.16241	6.20985
3.62864	1.68756	4.30516
2.2993	1.07696	1.7259
2.95645	1.39157	2.78283
2.48669	1.03703	1.85322
6.1877	3.12874	12.1653
3.17527	1.80878	3.91843
3.04207	1.61827	3.41375
5.96045	3.23083	13.2638
5.01043	2.46723	8.50126
6.22568	3.40688	14.2698
5.48291	2.95431	11.0213
2.4733	1.36583	2.31614
2.47257	1.01364	1.71944
7.65928	4.22941	22.2319
2.09784	1.02824	1.42951
2.44922	1.08959	1.845
2.67926	1.1139	2.11445
4.21844	2.01981	5.58465
3.01902	1.50897	3.11102
2.55571	1.16755	2.12833
4.7849	2.56291	8.48469
2.39245	1.22711	2.03308
2.85727	1.21666	2.21698
4.8453	2.40556	7.63922
2.57108	1.38536	2.44507
2.7158	1.1897	2.2186
3.26458	1.32746	3.01206
4.35076	2.05915	5.49661
2.56612	1.06867	1.7773
3.11429	1.58632	3.74794
2.9547	1.53152	3.02069
3.92349	1.88215	5.09573
5.77212	2.96859	11.1745
4.83799	2.18151	6.88718
4.30781	2.27918	6.09513
2.90292	1.28928	2.6514
6.22147	3.43253	14.7395
3.06607	1.53442	3.21496
2.94158	1.46287	2.90563
2.4995	1.19218	1.88535
4.17343	2.03066	5.88832
3.41307	1.64952	3.88233
2.37972	0.942626	1.53864
2.07586	0.940222	1.38498
1.20233	0.651591	0.55534
4.58519	2.4163	6.69048
3.28943	1.55457	3.56309
5.032	2.56978	8.67156
3.92618	1.88635	5.17158
2.00857	0.943348	1.3189
2.65814	1.15591	2.12227
3.13713	1.59684	3.5474
2.66168	1.20792	2.03146
3.16605	1.58613	3.34787
2.55676	1.22013	2.18364
2.39006	1.15918	1.92348
2.27349	1.08717	1.79145
3.54634	1.69105	4.04568
3.49608	1.83032	4.51129
4.47094	2.31767	6.70059
2.84491	1.6734	3.40964
4.27939	2.18322	6.38028
2.45967	0.921789	1.63907
2.01888	0.810006	1.13554
4.31792	1.99908	5.68091
3.49568	1.41649	3.25477
3.14956	1.67006	3.6962
3.50912	1.6658	3.82123
5.23189	2.63303	9.03087
3.47397	1.7563	3.93123
1.98699	0.984783	1.30778
4.0181	1.72584	4.50045
3.23354	1.69293	3.46272
3.08829	1.38238	2.68542
2.49578	0.919304	1.66588
3.60188	1.58646	3.87788
3.28505	1.7038	4.0153
2.08315	1.00503	1.36383
3.35454	1.62046	3.63315
4.43694	2.34002	6.52113
2.29519	0.986262	1.52025
3.84281	1.98915	5.39092
3.81961	1.97079	4.84002
2.43058	1.173	1.91082
0.956164	0.470473	0.324554
2.91626	1.27969	2.35952
3.99058	2.12127	6.01214
2.68328	1.23485	2.17158
4.39568	2.43833	7.31716
6.66064	3.97286	18.4931
7.19851	4.21862	21.1752
5.75728	2.93412	11.5597
5.16288	2.67586	9.55654
5.44014	3.0428	11.6591
5.76027	3.2471	12.8981
7.27973	4.54912	23.1525
7.38779	3.89412	19.7746
7.34173	4.35657	22.0169
6.23223	3.48349	14.4212
6.47256	3.75888	16.7614
4.75805	2.35472	7.46331
5.56038	3.05242	11.7533
7.45074	4.08017	21.4523
6.46566	3.1875	13.9691
6.75065	3.53762	16.3212
5.88209	3.53193	13.5175
5.69087	3.64227	14.2992
5.02036	2.68873	9.0683
5.64288	2.95122	11.2077
7.51156	4.80955	25.1487
7.51555	3.98042	20.5458
6.61324	3.71073	16.8963
6.33753	3.47552	14.6293
		RMSE
		R2
