# Supplementary material for: Application of image processing and soft computing strategies for non-destructive estimation of plum leaf area
Source: PLoS One. 2022 Jul 11;17(7):e0271201. doi: 10.1371/journal.pone.0271201 (PMC9273089; doi:10.1371/journal.pone.0271201)
Supplement: S1 Table — (XLSX) [file pone.0271201.s002.xlsx]

## Sheet: 2019 Gavali
Length	Width	Area
7.86919	4.57016	25.2292
6.96408	4.54938	22.2397
6.02415	4.20455	17.2373
4.39929	2.38553	7.33477
4.02251	2.39322	6.44602
5.79567	3.44739	13.4824
4.18433	2.39385	6.62124
4.09453	2.69944	7.90129
2.62099	0.969121	1.9108
6.93353	4.01367	18.8738
6.0584	3.57434	15.0114
5.79233	3.30853	13.9839
5.41381	3.38188	12.7041
2.69906	1.71769	3.3313
3.99797	2.21675	5.7609
4.05723	1.97288	5.31167
3.49431	1.68146	4.17348
4.6735	2.68533	8.72766
5.76128	3.52265	13.6986
3.67254	1.65785	4.02939
3.58511	1.96564	5.09602
5.04493	2.87568	10.0285
3.38983	1.86387	4.58225
3.8564	2.52506	7.04587
5.45087	2.75059	10.462
4.54888	2.26867	7.20443
3.59618	2.06033	5.49288
5.08288	2.30602	7.52823
5.77576	3.0112	12.5524
4.33021	1.96143	6.11527
2.67161	1.89672	3.26764
4.09253	2.02098	5.7981
3.54587	2.01139	5.01716
2.73958	1.35667	2.67275
2.19946	1.29014	2.09759
2.23657	1.21545	2.00836
5.60325	3.498	13.4145
6.81725	4.57236	21.7755
6.58544	3.49486	16.2165
4.85705	2.76812	9.60983
5.13918	3.27431	11.8906
4.17585	2.68226	8.14411
3.98084	2.06709	5.64721
4.33727	2.55567	7.87333
3.9626	2.0434	5.52111
7.17628	4.18888	20.9842
4.75055	2.44766	7.87737
4.37832	2.28723	7.26404
6.94105	4.01421	19.5986
5.078	2.7073	9.51796
3.84219	2.2244	6.02607
3.91905	2.66612	7.33747
3.72576	1.81277	4.73142
4.8231	2.31327	7.64471
6.25598	3.27142	14.1341
4.37206	2.67139	8.21584
4.28572	1.88872	6.00182
3.61535	2.02257	5.46331
4.50704	2.70585	8.34348
4.73163	2.81211	9.30097
3.55444	2.58077	6.43409
3.01873	1.69483	3.78255
3.27947	1.91143	4.59063
4.33003	1.99246	6.11229
4.22711	1.91656	5.8432
3.21549	1.64869	3.62954
3.66934	2.13496	5.67527
3.54677	1.52115	3.7934
4.12613	2.09824	5.86251
3.15877	2.05109	4.43688
2.3514	1.17254	2.13982
3.18926	1.93652	4.26738
6.06267	3.20311	13.1635
5.75769	2.81786	10.8787
6.65993	4.09323	18.7762
4.26533	1.84973	5.83108
3.97621	2.19931	5.87946
4.48827	2.5988	8.32874
4.02046	2.09853	5.66848
4.53726	2.36116	7.51755
5.50384	2.65098	9.40832
4.38395	2.60342	7.57068
3.52704	2.89255	7.13533
4.89458	2.20322	7.43621
3.31231	2.27591	5.26815
4.32199	2.12615	6.72544
4.69159	2.629	8.42248
4.81592	2.10677	7.3769
6.61173	3.7042	17.1318
5.75735	3.22087	12.4582
2.62813	1.42515	2.51476
5.93083	2.7896	10.9091
4.38342	2.40837	6.85567
3.73973	2.22886	5.98712
7.06276	4.87718	23.4646
5.30755	3.18925	11.5669
4.04151	2.09077	6.15147
7.71475	4.54432	23.8809
4.02161	2.52707	7.02107
3.62401	1.85745	4.71563
5.61338	3.01622	11.0536
7.70602	5.38653	29.2987
5.59844	3.39836	12.5983
3.9188	2.50186	7.01194
3.84043	1.87703	5.13737
3.81304	1.88026	4.90287
3.08735	1.65969	3.57853
3.42076	1.97645	4.26835
5.74803	3.48463	13.6536
6.9488	4.33308	21.8266
7.3877	4.80397	24.8567
7.44415	4.58684	22.8701
7.55089	4.75918	24.0417
5.05935	2.95077	9.84684
6.16541	3.6021	16.231
5.4938	3.06591	11.4582
6.6516	4.12268	18.5451
3.72936	2.00084	5.56284
5.77124	3.73267	15.268
4.39256	2.27149	7.30881
5.43703	3.22183	12.3984
6.08044	3.97129	16.6376
5.27446	3.54094	13.1623
3.18709	1.86173	4.3867
6.08078	3.26005	13.2415
6.67822	4.37318	19.6605
7.11032	4.37913	20.7677
5.36393	2.4604	8.33147
4.85369	2.33097	7.85094
4.25744	2.56845	7.59006
3.98538	2.32742	6.38951
4.88017	2.76097	9.37935
2.57663	1.52109	2.85701
3.72936	2.62777	6.89391
3.07566	1.57978	3.52662
4.74474	2.81021	9.35503
3.79535	1.89759	5.06544
4.99276	2.70456	9.53999
4.02002	2.09448	5.90606
4.18429	2.37997	6.77812
4.03767	2.05999	5.8552
3.30017	1.73522	4.05603
3.30298	1.80977	3.94423
2.77809	1.45445	2.73994
8.80371	5.10361	30.522
6.95423	4.83545	23.3111
5.26287	3.70823	13.6591
5.86265	3.7793	15.0981
5.8624	3.43318	14.1928
5.48519	2.65703	10.1132
4.86707	2.93398	9.8433
4.92054	2.97484	10.1361
5.1864	2.6745	8.66557
4.88637	2.59985	8.28046
4.89415	2.8348	9.59073
6.71458	4.46486	21.1273
7.21149	4.35159	22.5713
4.82879	2.64282	8.84708
4.10819	1.98706	5.2353
5.88124	3.05261	12.1894
5.22592	2.74104	10.176
4.29976	2.05419	6.34885
7.22578	4.33405	21.7192
5.4163	2.64337	10.1842
6.30117	3.74292	15.6011
5.13657	3.08027	10.7201
4.00811	2.05798	5.63668
3.32053	1.86597	4.54465
4.41059	2.21662	6.629
3.12563	1.99028	4.21248
4.59857	2.34588	7.56596
4.1439	2.65221	8.24041
3.39774	1.54979	3.86423
4.06589	1.83164	4.80873
2.39838	1.39851	2.46718
3.12272	1.88929	4.19479
3.48067	1.79932	4.33646
2.75403	1.35106	2.62213
2.94394	1.22165	2.60268
2.50027	1.53606	2.85799
6.37989	3.99694	17.9693
4.93213	3.26281	11.0741
4.56488	2.2484	7.24547
6.04954	3.82659	15.8461
4.68972	2.91488	9.46268
4.53032	2.85991	8.97197
4.8902	2.97958	10.069
4.85189	2.70259	8.98247
4.84831	2.83312	9.6092
6.00878	3.74463	15.547
6.75301	3.91555	18.1383
4.33202	2.31814	6.84731
6.73531	3.36632	15.5534
5.65411	2.75852	10.8717
4.69767	2.50876	8.31344
3.89565	2.08819	5.69213
3.27519	1.78789	4.12291
3.49265	1.89425	4.47157
7.10645	4.67734	22.1005
3.1466	1.63963	3.6196
4.22868	2.47941	7.61981
4.30708	2.20947	6.78428
5.42537	2.70059	10.1085
3.57376	1.73423	4.6153
5.42447	3.10464	11.1126
4.09549	2.06311	6.00253
5.3419	3.09643	10.9895
4.46187	2.27879	6.71962
4.92604	3.01382	10.1439
4.4907	2.07999	6.71287
4.04878	2.24351	6.12571
3.44399	1.71048	4.21052
3.01395	1.49256	3.21554
2.54666	1.49349	2.68861
2.80785	1.80584	3.54002
2.98285	1.70851	3.36789
6.23128	3.26016	13.8181
4.63468	2.43766	8.0895
4.3909	2.38454	7.37565
3.263	1.65998	3.67919
6.62694	4.01137	18.5444
4.74104	2.54304	8.15389
5.72186	3.23838	12.4947
3.94788	1.86869	5.15156
3.27782	2.32887	5.42802
5.93289	3.20355	12.8828
3.92616	2.05433	5.07034
3.13547	1.49528	3.36811
3.10928	1.59235	3.66383
4.0766	2.15053	6.48356
5.39684	2.88617	9.98833
6.3537	3.57233	15.3422
3.05238	1.69712	3.59262
3.54592	1.56701	3.98128
5.5128	3.98205	16.0363
4.5213	2.40816	6.84683
3.81235	1.87649	5.08364
3.24384	2.00571	4.98477
3.6852	1.82621	4.75274
6.20037	3.98931	17.2514
3.35803	1.42062	3.45305
5.32152	2.58665	9.67437
4.78869	2.53878	8.23051
5.7692	3.83963	15.6928
4.12715	1.74984	4.81879
3.72549	1.85001	4.80346
3.54555	1.90728	4.77374
3.30601	1.75369	4.25162
3.62991	1.76125	4.47518
4.10312	2.01755	5.62955
2.73472	1.41982	2.70436
2.93605	1.64106	3.43452
6.4721	4.22315	18.5404
6.87517	4.81981	23.1365
5.86458	3.83469	16.3601
5.62699	3.43952	13.9293
5.88098	3.4876	14.3086
5.31729	2.93416	11.6016
4.28832	2.23074	6.80289
5.13294	3.06961	11.4673
4.33409	2.47028	7.29929
5.80988	3.73133	15.0764
5.50272	3.37941	13.0604
6.82978	4.22996	18.7817
6.63008	4.37146	20.6069
4.13634	1.80008	5.30437
5.69575	3.176	13.0303
5.74746	3.96716	15.9727
6.97278	4.72466	22.868
6.0936	4.10536	16.8681
4.80292	2.69366	9.1533
6.07747	3.88049	16.6287
5.08299	3.97781	14.5098
7.1083	4.64326	24.3514
5.88392	3.46783	13.7849
5.11437	3.03702	10.9759
4.5725	3.41008	11.3004
3.73445	1.95001	5.07728
5.06	3.84203	14.0345
5.24548	3.79066	13.3825
4.8103	3.49121	12.3945
4.29257	1.8683	5.75411
4.86374	1.84092	5.1684
3.845	2.49661	6.71432
4.51661	2.08734	5.43194
2.82248	1.71406	3.42242
3.12561	1.17674	2.67717
3.13655	1.66176	3.80291
6.48679	4.11047	18.099
7.31406	4.98325	26.0965
6.03565	3.65204	15.2038
7.22525	4.54	22.9621
6.42067	4.11335	17.9582
6.39519	4.89865	21.7522
5.54708	2.84782	11.1558
4.97439	3.57372	12.2061
5.23761	2.73647	9.36303
5.71332	3.39025	13.5438
5.75018	3.61024	14.0377
6.61691	4.35757	20.1268
4.64849	3.30096	10.9091
6.21416	3.95676	17.0808
5.20092	3.0578	11.0784
5.48349	3.14263	11.5977
4.1318	2.9432	8.47202
3.84335	2.42305	6.45511
6.21377	5.0914	23.3331
5.90019	3.73085	14.9697
5.26664	3.18025	11.414
6.89523	4.9988	24.6768
5.84178	3.81888	15.2559
6.81012	4.41002	20.5408
6.59669	4.29524	19.0157
4.76632	2.54966	8.46468
4.30805	1.75537	4.8587
4.82509	2.48514	8.54066
4.61674	2.89192	9.07453
4.87651	2.68141	9.75968
3.87104	1.89783	5.18812
3.5595	2.02072	5.07356
3.28946	1.78506	4.1292
2.99714	1.39418	3.03152
3.4068	1.76122	4.02483
2.97793	1.4196	3.05597
3.44342	1.57225	3.94363
3.83902	1.87228	4.84801
3.81403	2.28083	5.70933
4.08227	2.37712	6.93692
3.52285	2.58161	6.50085
3.48393	1.75856	4.1183
2.55153	1.73287	2.90362
2.26314	1.76222	2.88025
2.78084	1.27617	2.16845
4.74994	2.73456	8.84859
5.792	3.4729	14.2661
7.15127	5.04958	25.095
4.89425	2.44471	8.32973
6.48669	3.93679	18.6039
6.50812	3.97713	18.3519
6.21209	3.75002	16.3466
5.77416	3.15308	12.6284
4.78622	2.89012	9.66044
8.12751	5.44558	31.5546
7.31192	4.67734	23.5336
6.45954	3.65578	15.8066
5.8023	2.76736	11.5798
5.69001	3.1996	11.8435
5.59944	3.65973	14.3482
6.07449	4.14229	17.9224
5.08925	2.90056	10.1776
4.61143	3.24259	9.39747
6.97888	4.81556	23.0085
6.12703	3.27084	13.2124
6.31252	4.56822	20.1937
5.81535	3.08042	13.0008
5.92443	4.36734	18.2033
5.68623	3.59068	13.8605
4.9473	2.76038	9.92055
4.98248	3.20314	11.2204
4.59623	2.19936	7.04363
6.65423	3.33279	15.3364
5.90488	3.22238	13.2398
5.22176	2.84135	10.453
4.28863	2.8334	8.74816
4.5144	2.25322	6.83232
3.71506	2.30873	6.2072
4.18367	2.39362	6.66795
3.6978	2.04359	5.53101
3.71242	1.89287	4.95131
6.47095	3.89615	17.1489
3.92988	2.04092	5.52439
3.6096	1.326	3.32903
4.37001	2.52537	7.85757
4.1978	2.01858	5.82378
4.66427	2.70734	8.6536
2.78046	1.50682	2.95748
2.82568	1.59762	3.14513
4.28405	2.09179	6.09684
2.98106	1.30198	2.85794
4.33339	2.36112	6.90051
4.37705	2.2644	6.86803
3.65585	1.78141	4.25961
3.7645	2.13892	5.38576
3.90878	2.06055	5.81434
3.31493	1.83589	4.28099
5.28745	2.82561	10.2102
2.64289	1.67318	3.19654
5.41455	3.03049	11.964
3.37581	1.81996	4.12775
3.81889	1.60353	4.19767
3.07291	1.57785	3.37251
2.62501	1.28584	2.53318
3.88996	2.40654	6.53925
2.71026	1.12445	2.23721
3.21896	1.76756	4.08694
1.85295	1.0966	1.53104
6.35412	3.75919	16.8146
7.0128	3.9724	19.2512
6.12312	3.79726	16.1966
5.9421	3.80848	15.7539
6.12556	4.09128	17.0608
7.36632	4.53739	22.759
6.77479	4.37483	20.4332
6.64943	4.35319	20.1855
5.28536	2.76722	9.93162
4.60012	2.51141	8.05009
6.52811	3.87716	17.8902
5.45404	2.56775	9.55321
5.52647	3.21633	12.1655
4.04472	2.22357	6.77605
8.34706	5.47123	30.9944
5.2467	3.17101	11.365
4.64786	2.57809	8.81151
3.59797	1.95098	5.0015
4.91509	3.23258	11.2864
4.18886	2.01464	5.8434
4.15513	1.97593	5.38238
4.30278	2.10885	5.91052
4.69586	2.66853	8.76217
4.52683	2.1369	6.97794
4.09877	1.94035	5.44799
4.63795	2.30013	7.54875
4.41931	2.74178	7.86845
5.60703	3.0585	11.3725
3.95399	2.88972	8.28593
3.6601	2.02704	5.16653
3.05621	1.40259	2.91617
3.3851	1.86493	4.10249
3.00298	1.69538	3.68488
2.29034	1.1663	1.86635
2.5094	1.14024	2.10467
2.39749	1.33519	2.22126
3.73213	2.13534	5.57845
4.82189	2.78947	9.11773
2.99351	1.52711	3.36189
4.19496	1.97108	5.33029
2.80267	1.26855	2.56943
3.09271	1.35183	2.82248
3.00471	1.76925	3.48699
3.30455	1.68487	3.69705
3.20896	1.58019	3.52126
5.99859	3.36309	13.7249
6.01659	4.07537	17.576
6.08337	4.97319	22.5244
6.86132	5.08386	23.5847
6.09049	4.09644	18.0088
4.07486	2.33284	6.3018
5.83928	3.93734	15.566
5.97517	3.76746	15.2104
5.43222	3.70789	14.5018
7.63421	5.05038	29.0323
8.6307	5.28382	32.1181
7.09341	4.16256	19.8317
6.49448	4.24505	19.887
5.90421	3.63699	14.5
5.27989	3.45207	12.17
5.15039	2.76876	9.98689
5.68227	4.1066	16.1095
5.24188	3.07248	10.9345
6.68428	4.52912	21.4409
7.22372	4.5818	22.3533
6.60186	4.46061	21.7903
7.05017	4.36381	21.4471
5.90726	4.32994	17.8508
5.34984	3.48995	12.8785
6.1004	3.8487	15.9594
5.23175	2.8312	10.1216
5.33722	3.14546	11.5608
5.10501	2.74339	8.97866
8.6961	5.85855	36.0539
5.36828	2.80611	10.1259
9.19025	5.94038	34.8863
3.52089	2.14869	5.2787
7.56552	4.94092	25.5098
3.70036	2.01256	4.84322
8.35629	5.79301	33.5197
4.31309	2.35913	7.02642
6.38388	3.46297	14.6325
5.53498	3.80391	14.2484
5.35472	3.00873	10.6949
3.57399	1.87038	4.35025
4.79801	2.49284	7.68343
3.30095	1.62368	3.56176
4.6161	2.9658	9.3353
5.6836	3.08741	11.2563
5.05024	2.51915	8.4017
6.46161	4.25083	19.1641
6.16338	3.99523	17.0771
4.50975	2.60397	8.46369
7.31096	3.87385	17.8032
7.03482	3.99094	18.6446
5.68634	3.17672	12.2512
5.57398	3.28765	12.0651
4.99692	2.71336	9.17135
3.83321	1.79824	5.1926
4.0391	2.01003	5.66613
3.35862	1.9169	4.47784
3.60415	1.69715	4.16877
3.47639	1.7082	4.30337
3.04641	1.63424	3.60631
2.94518	1.52386	3.02347
3.32859	2.19192	5.25771
2.53434	1.54431	2.71228
2.80893	1.1552	2.51556
7.01074	4.20489	18.7521
6.15935	3.20677	12.7833
5.28913	3.385	12.2235
6.60938	3.87858	17.5565
4.06147	2.7557	7.64054
5.69767	3.50325	13.8317
5.45046	3.07897	11.4985
5.8325	3.64954	13.5413
5.86962	4.07158	15.3903
5.83476	3.33339	13.4814
4.63955	2.44402	7.62119
5.51134	3.63402	14.2532
6.23421	3.87925	16.6216
5.31228	3.42987	11.9273
6.13301	3.78543	15.4766
6.43544	4.00263	17.8722
5.89204	3.45952	13.2461
5.52867	3.04606	11.294
5.83304	3.7674	14.2754
5.64191	3.22147	12.1252
5.19945	2.93707	9.61662
4.5684	2.61277	8.08632
5.30332	2.62079	9.60508
4.32701	2.73794	8.56157
3.96019	2.53487	6.59165
4.42085	2.53426	7.6854
5.34454	3.08922	11.0182
4.40683	2.7293	8.2787
4.67194	2.29111	7.36889
5.24823	3.30069	11.3836
5.17367	2.58866	8.92772
3.61507	2.19057	5.54552
3.59499	2.15547	4.73692
3.61491	1.71838	4.12989
4.1058	2.21768	6.33869
4.02696	2.81315	7.98664
6.3658	3.60589	15.3581
5.76549	3.42102	12.9814
6.23504	3.80407	15.9449
5.81869	4.15662	16.9445
6.1214	3.3406	13.3734
5.20551	3.25531	11.7148
5.86977	3.63807	14.3528
5.98758	3.76755	15.3155
4.91862	3.54206	12.5662
7.10585	4.18923	20.2647
6.96321	4.44898	20.8878
5.6634	3.27674	12.0578
5.98248	4.23804	18.1071
5.22913	3.18348	11.25
6.05576	3.70196	16.1243
6.29023	3.80712	16.5359
4.44033	2.80729	8.98232
5.2114	3.42885	12.2606
5.33567	2.57647	8.82087
5.12683	3.08496	10.5079
5.22143	3.00685	10.9487
6.42422	3.57434	16.1174
5.5085	3.16519	11.7755
6.30999	3.60208	14.7925
4.77469	2.89822	9.59269
6.35045	4.06049	17.2297
5.05365	3.45809	11.5204
5.98606	3.17751	12.2716
5.863	3.22515	12.1867
5.72774	2.86193	10.6296
5.3531	2.84988	10.3209
4.6349	2.89241	9.15626
3.85415	2.30017	6.23627
4.17377	2.19114	6.40638
4.16198	2.13563	6.08117
3.32702	1.44369	3.38644
6.61384	3.43312	14.6939
6.95852	4.44296	20.4891
6.22494	3.27452	14.0596
6.14144	3.78307	16.1013
6.2508	3.37392	13.123
6.2421	3.97429	16.6137
5.51533	3.19064	12.0175
5.7788	3.70531	15.3067
5.43032	3.09217	11.4419
6.70112	4.07499	18.7019
5.98044	3.66452	14.9091
6.13737	3.86755	16.7125
4.69076	2.13091	6.78047
6.53504	3.65264	15.4633
4.38782	2.84265	8.17531
6.09604	3.95662	15.7592
6.20329	3.78553	15.7699
5.78875	3.80822	14.7293
6.85574	4.39086	19.8519
5.49516	3.03881	11.2957
5.32872	2.91813	9.83207
6.66655	3.48691	14.3136
6.10956	3.33454	13.7137
6.0002	3.63186	14.987
5.08042	2.78899	9.53862
5.81901	3.32323	13.2771
5.49655	3.16718	11.496
5.28967	2.82872	9.87835
4.18745	2.493	7.316
4.71828	3.05769	9.87177
4.10876	2.34097	6.35548
3.49317	1.68573	4.15143
3.73799	1.65987	4.36854
3.67495	1.85977	4.69189
3.30017	1.38173	3.17099
3.43384	2.06552	5.2439
6.39869	3.58508	16.5745
5.69161	2.68333	10.5268
4.34812	2.6863	8.35346
5.05346	2.87524	9.61446
6.01737	2.78392	11.5993
5.82801	2.78858	10.8337
4.08799	2.0638	6.03611
5.14161	3.0073	10.5241
4.64671	2.61126	8.56328
3.28531	1.53992	3.5597
3.42726	1.99426	4.5356
5.80537	3.30393	13.3539
3.18152	1.68755	3.90949
4.307	1.99744	6.09203
4.12711	2.36494	6.62979
6.23268	3.45455	14.3535
5.85153	3.13415	11.986
3.65574	1.67625	4.49611
6.02463	3.83395	16.1655
5.01737	2.21267	7.55067
5.29549	2.63056	9.97651
3.65052	2.0371	5.28534
4.83804	2.40019	8.05265
2.38207	1.54338	2.58272
3.09046	2.11734	4.43379
4.55724	2.63107	8.50205
4.09479	1.82919	4.29925
4.29312	2.50089	7.54844
3.61258	1.84757	4.77433
4.93422	3.14299	10.1827
3.31278	1.75642	4.08861
4.14286	2.90679	8.56908
3.92416	2.06554	5.78122
2.46703	1.31137	2.45839
3.10815	1.42592	2.73755
2.86615	1.43164	2.94254
6.00521	3.08177	12.6887
6.88708	4.31186	20.42
6.09725	3.76362	14.6925
6.79884	4.54068	21.1642
5.47882	3.00135	11.3658
3.59034	1.79997	4.54342
6.89473	4.18547	19.0475
4.2888	2.94661	8.81998
3.93373	2.20531	6.16268
5.67294	3.13325	12.4716
4.16267	2.04812	5.78135
5.96528	2.86921	11.2058
5.47857	2.90183	11.2142
4.69238	2.36029	8.05535
5.39747	3.18313	11.7917
4.30651	2.16845	6.60978
3.58747	1.87072	4.80834
3.69195	2.02628	5.30198
6.74161	3.4246	16.0578
4.28294	2.27654	6.73464
3.24248	1.52666	3.4209
5.14069	2.32433	8.2625
4.98072	2.4734	8.25734
4.65246	2.02126	6.49234
4.60837	2.41073	7.46828
5.31577	2.68816	10.0263
4.40427	2.45615	7.67778
5.62363	3.16169	12.3002
4.82495	2.61977	9.13863
3.04385	1.54844	3.31609
3.23442	1.6646	3.69003
2.67141	1.43283	2.73678
2.77532	1.63335	3.18091
3.14814	1.80955	3.98635
2.65769	1.55028	3.06516
2.24581	1.35431	2.22341
4.41474	2.39643	7.28621
3.22771	1.43689	2.55524
4.46112	1.86531	5.93376
4.09452	1.91444	5.15655
3.32524	2.0868	4.77349
3.14417	1.75476	4.14798
5.31463	2.76931	9.91655
3.36822	1.53428	3.65009
2.41243	1.33761	2.11955
6.48145	3.92364	17.5696
6.99999	4.30674	21.284
4.92074	2.83149	9.96754
6.21887	4.38401	18.631
3.95197	2.03553	5.77336
5.43447	2.84583	10.773
4.0552	2.97346	8.44305
5.04474	2.89758	10.4106
3.42627	1.66693	4.04177
7.50295	5.08825	26.1086
8.75194	5.4996	34.2114
8.86429	6.48395	39.8978
5.17788	3.17778	11.0852
5.67976	2.84395	11.4306
3.44663	1.53629	3.39638
5.81542	3.73023	14.8135
4.28103	2.2117	6.73663
5.06829	2.82653	10.351
6.66738	4.79398	22.1981
6.2746	3.15134	13.3668
5.19285	2.86545	10.3917
5.0689	3.01429	10.8429
5.43455	3.2815	12.4282
5.3781	3.11704	11.9325
5.05967	3.04959	11.0319
4.47395	2.489	8.1441
4.31906	3.08763	9.93008
8.35764	6.17507	35.6093
5.11513	2.65191	9.69181
5.42765	3.41767	12.7778
6.1827	4.01127	16.5415
5.49409	3.02869	11.3223
3.56265	1.80817	4.57513
6.04579	3.55664	15.6778
6.52275	3.89279	18.0584
5.21078	2.64957	10.3992
5.03169	2.79212	10.0516
4.20755	1.87765	5.69705
5.38931	3.57615	13.6298
5.08246	2.68949	9.67361
4.68895	3.05888	10.3443
4.26347	2.77718	8.32273
3.97577	2.26287	6.23928
5.27793	2.83052	10.7508
4.89279	2.64277	8.95268
5.99831	3.99254	15.7433
2.67605	1.47164	2.555
4.3598	2.82954	8.62812
4.42495	2.24318	6.97279
3.21841	1.58314	3.60522
2.94703	1.40161	2.96031
4.44701	2.48124	6.74609
4.65675	2.59191	8.19398
4.99216	2.56965	8.74665
3.13214	1.62603	3.73042
4.39669	2.00691	5.84574
2.86356	1.51565	3.11184
4.592	2.25589	7.02665
2.98065	1.41801	2.98029
4.43763	1.98304	6.07033
4.17668	2.27679	6.74524
3.38573	1.61324	4.16387
2.36854	1.28669	2.1968
4.95256	2.69619	8.69772
5.42474	3.51801	12.6493
4.99878	3.10781	10.2481
5.2549	2.52823	8.56891
5.18044	2.82397	9.73906
4.99978	2.98855	10.0487
3.79502	2.46032	6.56502
4.19858	2.31119	7.04534
3.73755	2.23131	5.77317
5.31988	3.24212	12.0332
5.99345	4.39506	19.7182
5.18398	3.51056	12.0496
6.19652	3.37062	13.6468
6.17004	3.54115	16.1
4.8076	3.18395	10.8044
5.39085	3.48635	13.045
6.48828	4.39629	19.7138
4.90797	2.67081	8.69344
7.30597	4.34917	22.5771
7.10911	4.61535	22.5578
7.06209	4.31603	22.4268
5.11092	3.18783	11.6904
5.01501	3.03564	10.4788
5.43964	2.82494	9.97659
6.46429	3.9194	17.8832
5.67987	3.89531	16.4645
5.12451	3.17754	11.0153
7.1263	4.14272	19.403
7.29943	4.46975	24.0964
4.99621	2.88222	9.51251
6.10715	3.09631	13.3059
5.61039	3.93519	15.3513
5.11131	3.00013	10.6442
4.64649	2.66805	8.54244
5.27525	3.21901	12.0671
4.24677	2.28031	6.58877
6.55224	4.0473	17.9222
6.96284	4.55732	21.0064
7.47718	4.64015	24.0337
6.00492	3.45223	13.9351
4.88347	3.49318	10.8405
6.62515	3.85516	17.8341
5.48265	3.26874	12.1967
5.46607	3.38023	12.2889
6.20721	3.59181	15.3004
6.34948	3.55044	14.8676
5.36604	2.52457	9.40426
5.73427	3.93666	15.238
5.44611	3.48128	12.839
6.39385	4.30137	18.6796
5.44607	2.92954	10.3784
6.55718	4.17032	18.5028
5.04026	3.24253	10.5837
5.58813	2.86116	11.1878
5.89196	4.01193	16.0433
5.78095	3.93253	15.0352
4.96062	2.94464	9.9958
6.35429	3.34075	13.8009
5.4187	3.84345	13.9814
5.6204	3.66093	14.3112
6.68517	4.46582	19.8845
6.04304	3.58335	14.4926
5.90352	3.64671	14.4019
4.95586	2.8828	9.40696
4.02036	2.42571	7.32275
4.46211	2.61219	7.83965
3.35976	1.68719	3.81018
4.02439	2.14658	6.04244
4.32006	2.14708	6.47483
4.45617	2.73571	7.88958
4.77077	2.69766	8.24782
3.97239	2.23863	6.23833
5.05777	2.461	8.29842
3.86997	1.92363	5.11403
2.62752	1.26601	2.18946
2.89419	1.52962	3.12843
4.16617	2.04297	5.91396
4.4912	1.9544	6.18779
3.99772	2.18101	5.78403
4.08623	2.25895	6.50036
4.01505	2.73153	7.3511
7.47521	5.28071	27.1972
4.78639	2.56816	8.62435
5.76998	3.64627	14.4802
6.18695	4.1094	17.3109
6.5144	4.2918	19.0672
6.72784	4.10743	19.0337
5.9215	4.17948	16.5018
4.78281	2.79757	8.98688
5.48236	3.78523	14.114
6.38792	3.75676	16.3163
6.5243	3.79191	16.2757
6.25368	3.71354	15.5975
6.20106	3.62265	14.7644
6.2549	3.89964	16.7436
5.21631	3.18282	11.3396
5.19229	2.7711	9.61361
4.52271	2.4068	6.9746
3.92354	2.14437	5.73067
5.73593	3.33993	12.6712
6.28204	3.92374	16.568
5.65155	3.32276	12.2084
6.11497	4.01455	16.608
6.2025	4.29198	18.4976
6.5243	3.75257	15.8046
5.84523	3.58136	14.5824
5.06523	3.54366	12.2265
4.90906	2.80812	9.42278
5.38941	3.47046	12.2794
6.45087	3.78237	17.721
4.21376	2.40777	7.09939
4.24259	2.20928	6.70079
3.81237	1.67797	4.32115
4.07323	2.33547	6.6382
3.91018	2.71547	7.28398
3.05324	1.85942	3.98288
5.24624	3.39177	13.0823
5.98117	3.21136	13.189
6.42935	4.1463	18.4342
4.25157	2.5425	7.65089
3.85442	2.33051	6.4859
2.95631	1.72955	3.57718
3.52649	1.53086	3.85219
3.42836	1.58135	3.33232
4.53849	2.44236	7.73958
3.17632	1.52368	3.63369
3.94313	2.39718	6.22259
5.25479	2.96035	10.945
4.9827	2.63358	8.65967
3.41335	1.77812	4.31165
4.33744	2.29416	6.93446
3.91465	2.43484	6.76978
2.32935	1.09333	1.74329
3.48399	1.59867	3.91448
1.80991	0.924502	1.27636
5.49615	2.89937	10.6321
3.81153	1.82414	4.88461
4.28033	1.70652	4.93633
3.09844	1.65473	3.59238
4.55776	2.45	7.91239
1.93077	1.03191	1.39755
3.44131	1.73763	4.24891
2.23381	1.38665	2.18246
2.67923	1.34605	2.66242
5.21785	2.95339	11.0169
4.53292	2.6972	8.67365
6.27041	3.96964	16.5278
6.13747	3.37041	13.8159
6.64022	4.12457	18.9371
5.94392	3.21218	14.2604
4.95616	2.64327	8.97476
4.02097	2.2398	6.09367
4.99138	2.71305	8.91844
4.61338	2.94828	8.90488
3.96686	2.11767	6.09885
3.91686	2.1843	6.25881
4.82038	2.43508	7.65797
3.50768	1.55618	3.79994
5.49786	3.32499	12.459
4.49738	2.6618	8.20235
3.04729	1.89899	4.26646
4.58094	2.83284	9.31051
5.28088	2.76366	9.35917
4.76631	2.76743	8.45265
4.62162	2.17203	6.36831
2.99253	2.20958	4.58298
5.01684	2.53645	8.66143
3.60938	2.05443	5.22206
3.745	2.163	5.78352
3.60864	2.42977	6.25122
3.9249	2.10177	5.71394
4.7486	2.4101	7.49211
3.81368	2.18445	5.75946
2.66529	1.54103	2.82396
4.0742	2.03224	5.67356
2.76416	1.58932	3.01143
3.5108	2.04543	5.16129
3.87037	2.00526	5.44133
2.37694	1.84143	3.18573
2.72923	1.36042	2.72254
3.68234	2.0528	5.5953
4.3756	2.12472	6.22783
3.92959	1.8701	5.08292
3.04461	2.00287	4.38611
2.54835	1.36082	2.55218
2.67225	1.49117	2.87428
2.93337	1.68475	3.01326
3.94591	1.93148	5.14916
2.02622	1.26599	1.82159
4.36311	2.00607	6.05833
4.58051	2.48988	7.65003
5.62626	3.2716	12.7265
5.33975	2.83515	10.2288
3.58983	2.31627	5.66674
2.95718	1.30576	2.81064
3.07369	1.72658	3.66137
2.84732	1.55594	3.09378
3.70572	1.84217	4.53482
3.44923	1.77055	4.45624
5.08611	2.75641	8.96314
3.6428	2.30755	5.47387
3.42542	1.55005	3.88801
4.65254	2.47646	7.82213
3.35338	1.38272	2.95091
4.21904	1.96591	5.58232
5.44238	2.8108	10.0912
3.57242	2.17559	5.67518
6.31518	3.56049	13.8207
5.00269	2.40827	7.83901
5.3485	2.6343	9.55085
4.49334	2.43325	7.64159
5.33574	2.92492	9.64891
4.79659	3.01215	9.58138
4.18613	2.28419	6.58435
4.32484	2.52445	6.96945
4.42988	2.33442	6.91945
7.23575	4.71264	23.3256
6.4608	3.97607	16.6894
6.79378	3.82058	18.0707
5.16165	3.58553	12.9693
6.73875	4.69206	22.4676
3.70381	2.77851	7.36694
6.38599	3.86623	17.6693
4.20599	2.51261	7.51769
3.7926	1.82587	4.77836
4.97351	2.56732	8.59225
4.27039	2.5841	7.77016
3.54142	2.16978	5.27561
4.59247	2.8132	8.9817
4.14593	2.25105	6.58838
5.80491	2.96213	10.6901
4.08686	2.61784	7.16552
3.06666	1.3796	2.97708
4.79938	3.42823	10.9248
4.31507	2.41556	7.20492
6.57821	4.24116	20.2447
2.86277	1.72272	3.47429
3.11502	1.78307	3.97966
2.07446	1.60188	2.32679
5.41706	2.68728	10.1604
2.4094	0.850703	1.43235
5.78896	2.87917	11.9005
4.0299	2.03133	5.62728
4.43928	2.32711	7.58576
5.36506	3.41798	12.5669
6.40704	4.05801	17.688
2.67587	1.45482	2.81052
3.34085	2.10115	4.81755
4.68619	2.60967	8.09387
3.58523	1.57733	3.79741
2.09043	1.11462	1.72618
2.05151	1.20651	1.66044
3.95867	2.0185	5.57694
4.05217	2.05128	5.57311
3.40033	1.72399	3.7388
2.30398	1.16528	1.98424
4.11731	1.9711	5.69434
1.70943	1.13315	1.37557
2.00551	0.888229	1.26583
3.25382	1.82633	4.1969
4.54017	2.90387	8.91315
2.86576	1.84075	3.74454
5.24282	2.88293	9.34892
2.35493	1.35682	2.14566
3.40558	2.01734	4.93956
5.12068	2.71995	8.857
4.50094	2.03614	5.51888
3.17522	1.71199	3.66096
2.4741	1.31055	2.39768
2.40293	1.21607	2.07293
5.37407	2.46158	8.23302
3.51237	1.73584	4.18797
4.86878	2.26443	7.66135
4.21895	2.59688	7.25366
4.50788	2.55017	7.13818
4.3105	2.26789	6.72027
3.93977	2.52762	7.1369
3.50364	2.0461	5.10417
4.22061	1.99844	5.39638
4.5959	2.42386	7.64158
5.07324	2.76199	8.71473
4.98635	2.87588	8.86977
3.2895	1.45855	3.36875
4.05217	1.99963	5.39383
4.25943	2.2151	6.2073
4.36741	2.23337	6.61372
3.64799	1.65172	4.06738
4.1303	2.4589	6.97548
1.90488	0.894364	1.21358
4.0997	2.67035	7.43635
3.87882	1.93143	5.16462
2.36735	1.19209	1.99958
2.29523	0.905655	1.4813
2.73992	1.54438	2.85584
2.29715	1.3624	2.04605
2.49654	1.14724	2.09306
3.87554	2.09691	5.24483
5.39212	3.29186	12.2652
4.37539	2.03258	5.39307
5.63127	3.25087	12.1087
4.02797	2.12824	5.83668
3.98156	2.02246	5.14526
2.46847	1.87959	3.64074
4.99309	2.47527	7.6139
3.596	2.25469	5.71776
4.39355	2.44014	7.12881
6.48582	3.35932	14.0839
5.25992	3.26818	11.586
5.48891	3.23482	11.6689
5.61977	2.62917	9.82202
5.75419	2.83191	10.1628
3.50517	1.93722	4.55175
4.80349	2.1476	6.93631
3.57146	1.86441	4.57221
3.12809	1.71771	3.65733
5.92077	3.72309	14.7953
5.94426	3.93505	15.9591
5.30348	3.4493	13.4506
5.96934	3.25209	13.7731
5.24	2.63394	8.89828
4.92662	2.97259	10.1417
4.58394	2.59026	8.04812
3.92532	1.5805	4.14464
3.97197	1.67112	4.53184
1.98186	1.02625	1.45782
2.18607	1.84586	1.23292
2.1864	0.95825	1.48532
1.91909	1.1381	1.60492
2.31258	1.35588	2.23726
2.26497	1.40653	2.22847
2.57405	1.41096	2.65461
3.05185	1.6286	3.42894
2.81307	1.27999	2.49419
2.59773	1.1525	2.29791
3.183	1.75517	3.94691
2.97848	1.75816	3.81355
3.57053	1.7886	4.33195
2.93265	1.41935	2.97063
3.08644	1.24596	2.80114
3.69079	1.90195	4.82682
2.25525	1.3118	2.10419
2.951	1.42147	2.72093
3.2926	1.62822	3.47896
3.25137	1.78399	4.05305
2.89847	1.57729	3.37948
3.8968	1.99393	5.389
2.22972	1.18674	1.91344
2.67518	1.523	2.76529
4.67966	2.08536	6.27288
3.41825	2.05883	4.54665
3.05097	1.63687	3.60934
3.00279	1.47464	3.08301
3.10543	1.60451	3.78422
2.61491	1.64915	2.94357
4.17792	2.3052	6.41927
4.27649	2.5596	7.27509
3.97444	1.81022	5.23354
4.1128	2.04703	5.68434
2.97525	1.59127	3.46876
3.12477	1.72991	3.75928
1.67017	0.92633	1.12613
2.07342	0.893167	1.37949
2.6453	1.54446	2.58364
2.86064	1.34373	2.75776
2.25312	1.3726	2.25415
3.49871	1.55831	3.37448
2.67165	1.57773	3.07766
2.52291	1.43127	2.58944
2.04015	1.31502	1.87446
3.1261	1.51728	3.25016
3.26664	1.42506	3.16243
2.8994	1.83126	3.48219
2.74629	1.62853	3.16027
3.36727	1.33686	3.02745
2.31342	1.42481	2.38468
2.53119	1.1912	2.1872
1.42045	1.39574	1.23115
1.30454	1.29047	1.02706
3.53197	1.38886	3.31199
3.05734	1.71917	3.51567
3.10643	1.80324	4.03898
3.681	1.59203	3.91534
2.57963	1.18883	2.35201
2.73723	1.60305	3.12004
5.16427	2.39719	7.69814
3.85261	1.89488	4.78771
4.33841	2.08747	6.16342
4.01991	1.7361	4.87369
3.1239	1.9405	4.45242
3.50029	2.18579	5.30428
4.66763	2.17835	6.65353
4.63518	2.35562	8.01763
3.95437	1.93213	4.84764
4.10842	2.22095	6.08027
3.40431	2.03045	5.17321
2.90684	1.54703	3.25705
3.55351	1.87046	4.64843
1.77416	1.06698	1.38733
2.61365	1.25009	2.14332
2.51215	1.35716	2.2986
2.68436	1.49089	2.84769
1.72985	1.09015	1.35191
2.44138	1.03225	1.81535
1.83896	1.29663	1.59583
2.6444	1.42156	2.79546
2.62869	1.48197	2.83088
2.16288	1.06654	1.61424
2.6069	1.51339	2.79806
1.44052	1.41746	1.27046
2.09014	1.08719	1.55821
2.85185	1.4234	2.81227
3.02503	1.77705	3.69773
2.16205	1.04252	1.54561
4.16344	1.63229	4.85074
2.58346	1.2664	2.23517
1.46038	1.419	1.29007
2.023	1.16502	1.75952
2.58842	1.17199	2.17554
1.86092	1.08605	1.44155
2.47887	1.28981	2.35563
3.3823	1.40569	3.23049
1.92404	1.09722	1.49578
3.76439	1.49563	3.85021
6.4336	2.22748	8.36477
2.52938	1.10963	1.98984
3.02317	1.18891	2.27219
2.44727	1.41194	2.57194
5.068	2.64029	8.86543
3.84106	1.58362	4.26543
3.03031	1.4476	3.14945
2.99585	1.50674	3.20648
2.68473	1.72115	3.55246
2.79514	1.65575	3.11478
1.98757	1.02527	1.39633
1.65319	0.967426	1.15377
2.7759	1.30836	2.41615
1.65589	0.964538	1.07992
3.32524	1.47301	3.18075
4.16219	2.03856	5.23847
2.62627	1.55374	2.84936
3.85446	1.93124	4.84219
2.67765	1.42653	2.77829
2.40846	0.848535	1.45025
2.42737	1.02497	1.80682
2.48903	1.34296	2.35636
2.98875	1.43901	3.06936
3.36918	1.71096	3.8939
1.40504	1.37073	1.19626
2.48903	1.40329	2.48938
2.28759	1.31453	2.09557
3.21723	1.75037	3.56405
4.19381	1.91982	5.62919
2.95783	1.29276	2.95302
2.79542	1.37682	2.70861
2.32271	1.17093	1.74842
2.94485	1.98499	4.33823
3.0962	1.56741	3.26896
4.02785	1.79003	5.12399
2.65016	1.2669	2.29101
3.95605	2.03583	5.1484
2.78534	1.54354	2.7236
7.16692	2.01128	9.5322
2.89874	1.57568	3.12976
4.54499	2.10807	5.85753
4.56913	2.39429	7.39631
2.98751	1.84504	3.64315
3.22596	1.82791	4.44251
2.18082	1.2865	1.96194
