# Supplementary material for: Application of image processing and soft computing strategies for non-destructive estimation of plum leaf area
Source: PLoS One. 2022 Jul 11;17(7):e0271201. doi: 10.1371/journal.pone.0271201 (PMC9273089; doi:10.1371/journal.pone.0271201)
Supplement: S2 Table — (XLSX) [file pone.0271201.s003.xlsx]

## Sheet: 2021 Gavali
Length	Width	Area
6.25813	4.12122	18.1868
5.17888	3.25714	11.5936
4.72101	2.58854	8.14116
5.4335	3.15902	12.124
4.62574	2.50383	7.55953
3.20089	1.34252	2.79641
3.28815	2.12382	5.08643
3.71948	1.84566	4.64878
3.86862	2.23928	5.80927
4.54045	2.48278	7.49784
4.27017	2.71684	7.8222
3.77201	1.73807	4.6357
5.93256	3.64995	15.0327
3.12213	1.69437	3.90881
4.95168	2.53226	8.85393
3.54667	1.87281	4.86775
3.90239	2.20653	5.90893
3.84998	1.88928	4.9155
4.43268	2.10233	6.51486
4.51989	2.4819	7.92234
3.88146	2.28293	6.04961
3.80757	2.01535	5.22633
3.47511	1.79187	4.26505
2.65386	1.25434	2.3899
2.46778	1.24952	2.28957
5.81052	3.81773	16.6028
4.83807	2.78279	9.09262
5.77064	3.70525	15.3263
3.83601	2.32887	5.95588
4.10664	2.51823	7.08256
3.28373	2.12859	4.9287
4.61596	2.43295	7.78257
5.41743	2.9365	10.6106
6.82323	4.24843	20.1321
5.52493	3.17659	12.7894
4.64606	2.53948	7.77669
4.70588	2.68775	8.682
5.0192	2.82172	9.92848
2.65949	1.55119	2.85555
3.6864	2.35637	6.31063
4.67453	2.02891	6.68136
4.54149	2.60323	8.02097
5.87627	3.30795	12.2558
4.17549	2.03745	5.9112
4.87914	2.51785	8.3877
3.16528	1.67694	3.77656
4.28353	2.5183	7.28743
3.86271	2.2677	6.07071
3.40379	2.337	5.742
3.55856	2.07097	4.90879
3.22458	1.95266	4.42658
3.2212	1.41487	3.08083
3.50732	1.77799	4.28426
5.82963	3.34432	13.4669
5.23842	2.99192	10.5231
5.43735	2.86067	10.2202
4.10343	2.41397	7.1098
5.12361	2.69892	9.13777
4.9021	2.72414	9.19112
4.43205	2.74756	8.49201
4.85248	2.15462	6.93132
5.69376	3.21047	13.0597
5.58393	3.50474	12.9906
5.0368	2.90522	10.0852
4.50559	2.71188	8.16226
4.19686	2.37836	7.0372
5.04398	2.64088	8.87323
3.27338	1.6639	3.75825
5.61952	2.99767	11.5879
5.41561	2.86239	10.3925
3.39462	2.04114	4.85463
4.41222	2.73636	8.72402
4.56256	2.30928	7.21318
3.25816	2.25869	5.47283
5.13322	2.60255	9.29204
4.54945	2.69951	8.66982
3.97084	2.03668	5.50081
3.41818	1.64698	3.80651
3.1528	1.64776	3.42169
3.18809	1.37253	3.02514
2.64186	1.37453	2.5911
5.118	3.35389	11.948
4.41125	2.12717	6.55373
4.20367	1.80615	5.01919
5.00634	2.65972	9.3421
4.55097	2.6112	8.27839
4.22337	2.40891	6.80026
3.83668	1.99506	4.79701
5.76317	3.42276	13.4282
2.951	1.98831	4.35608
4.9794	2.55817	8.63017
5.22595	2.8909	10.6864
5.1987	2.95468	10.5541
4.86087	2.81174	9.47757
4.47719	2.62263	8.16753
3.80289	2.11639	5.71037
5.72923	2.76399	10.6943
5.58894	3.1747	12.1027
6.0013	3.25391	13.7036
4.07997	2.31664	6.5212
3.97008	2.16819	5.48013
3.65391	1.87004	4.86058
4.92402	2.35793	8.00103
3.83839	2.21885	5.82416
3.15011	1.65476	3.66054
3.03211	1.9994	4.64309
2.64638	1.45672	2.64431
2.76954	1.59188	3.15114
3.02622	1.47836	3.16236
4.24877	2.10196	5.47955
5.3843	2.71153	10.1554
4.77619	2.7486	8.78455
4.52161	3.10558	9.84937
4.05101	2.48447	6.85199
3.04292	1.50304	2.97493
4.41861	2.5512	8.16782
5.72294	3.29909	13.0798
5.87108	3.79551	15.5558
3.43735	1.94053	4.71615
3.33665	1.72137	3.74013
3.26583	1.8917	4.03077
4.46518	2.92088	9.30424
3.82152	2.32015	6.03497
4.50414	2.15519	6.10602
4.66592	2.88025	9.14173
4.09226	1.85747	4.99278
5.53584	3.11191	11.8589
2.57351	1.17127	2.09159
1.92798	1.05679	1.38364
2.52316	1.75625	3.12948
3.43927	1.91241	4.65402
3.57373	1.66335	4.15208
2.81154	1.36455	2.67748
2.94484	1.69622	3.32816
2.39471	1.32304	2.1844
2.55893	1.49139	2.70523
2.22066	0.995585	1.47004
4.64223	2.73351	8.30664
4.58728	2.85723	9.14862
3.99692	2.3521	6.1091
4.7713	3.17427	10.5808
3.81513	2.36918	6.46878
5.05444	2.88176	9.81705
4.71647	2.82048	8.88914
3.3396	2.19789	5.3654
5.86653	3.29385	12.9352
5.66717	3.33516	13.3007
4.69827	2.64841	8.74126
4.32237	2.44459	7.59716
2.95455	1.74469	3.76438
4.26694	2.12044	6.3927
4.2986	2.69158	7.74944
2.63541	1.21685	2.34317
3.80654	2.01904	5.26856
4.78485	2.67312	8.982
3.00349	1.88981	4.23067
2.80246	1.35698	2.61423
3.51251	1.75311	4.42466
4.52251	2.64051	8.36203
3.17287	1.6955	3.55398
3.74617	2.12267	5.36761
3.75974	1.93698	5.14748
4.03044	2.05994	5.68661
3.09665	1.578	3.46839
2.72068	1.58087	2.9665
5.18084	3.62141	12.3649
5.36346	3.12668	11.8424
4.19842	2.39951	6.7111
4.70637	2.48596	7.89185
4.14239	2.0252	6.15892
4.48364	2.62458	8.39929
3.81927	2.05324	5.51103
5.99341	2.94128	12.1849
6.0194	3.02265	12.2355
5.62505	3.05328	12.2969
3.62217	1.86591	4.69443
3.82143	2.38493	6.3574
4.8765	2.72709	8.6587
6.18927	3.97178	17.6906
4.80269	3.03884	10.3026
3.15663	1.6619	3.87657
3.96709	2.00832	5.56527
3.53172	2.17783	5.39568
4.76398	2.49016	8.84509
4.22167	2.07877	6.09551
2.76728	1.39626	2.75701
3.93439	2.27049	6.42269
3.99716	1.75101	4.81457
3.90554	1.84245	4.74881
3.50285	1.76353	4.15244
2.76227	1.77497	3.58441
2.52677	1.37298	2.57536
2.68269	1.28627	2.56752
4.58336	2.4848	7.5013
6.31894	4.13119	18.9773
5.61744	3.21266	12.4838
4.40854	2.50636	7.53838
4.79265	2.70688	8.53691
3.19064	1.7739	3.92338
3.14495	1.59719	3.64391
5.98821	3.61519	15.6817
4.30788	2.62078	8.33777
3.66487	1.84588	4.683
5.42554	3.29232	12.1064
4.13769	1.9244	5.58825
4.61578	2.56991	8.01234
3.05733	1.69577	3.45154
6.03057	3.50622	15.0112
3.92788	2.55854	7.13806
3.74748	1.93134	5.05482
3.23892	1.43116	3.25152
4.03327	2.25091	6.57611
2.75561	1.54311	2.77628
2.82609	1.83958	3.78842
4.51679	2.33954	7.35656
3.96456	2.23348	6.44872
3.07514	1.84279	4.15054
3.80168	1.93994	5.19902
2.73556	1.6129	3.26706
3.36272	1.70005	4.0152
3.27742	1.78645	4.10922
5.75358	3.32009	13.7208
5.02379	2.99699	11.3889
5.67954	3.58817	14.214
4.17608	3.05521	9.01549
5.07902	2.92372	10.422
3.62048	1.67334	4.55718
3.8361	1.96487	5.24496
5.63926	3.79222	15.5426
5.9171	3.47566	14.822
4.7227	2.64729	8.40194
5.32598	3.08035	11.9008
3.83117	2.12899	5.88655
3.53975	2.20899	5.59814
3.53181	2.1046	5.55267
3.64012	1.96149	4.98194
3.75366	1.77387	4.40137
3.61793	2.24779	5.61484
3.09837	1.69375	3.72518
4.14023	2.43368	7.16781
2.57337	1.38659	2.61218
3.84522	2.01913	5.68546
3.80466	1.82892	5.00211
3.58516	1.85168	4.58177
3.80435	2.10291	5.60275
2.7554	1.23344	2.4353
2.32305	1.26666	2.23451
2.63571	1.87943	3.53082
2.84842	1.73927	3.5316
5.97285	3.11746	12.5387
4.08086	2.58872	7.57692
5.02978	3.88516	14.4721
5.9596	3.52796	15.4852
3.9466	2.40088	6.31052
3.73626	1.90543	5.15143
3.95782	2.30202	6.2904
4.41028	2.44679	7.6964
3.94116	2.29206	6.23431
3.87907	2.23093	6.07235
3.73057	2.04762	5.10577
3.57238	1.92962	4.84457
4.09368	2.11694	5.90224
3.29828	2.25713	5.39984
5.41242	3.92601	14.7165
3.66511	1.68996	4.44247
5.34167	3.07692	11.8191
4.74552	2.58408	8.1233
3.88838	1.64508	4.59506
3.28809	2.12328	4.81555
4.5828	2.1491	6.56857
3.87477	2.06794	5.53243
3.63999	2.0322	5.16041
3.72729	1.95448	5.18777
2.68884	1.70661	3.23295
2.71998	1.35853	2.62937
3.13497	1.8083	3.97597
3.26945	1.76019	3.90393
5.05078	3.01767	10.9748
4.87613	2.79636	9.54755
4.14553	2.27279	6.27996
4.24476	2.158	6.48834
5.36379	3.07064	11.7821
4.05872	2.32498	6.27635
3.85138	2.03151	5.54825
5.41334	3.19616	11.6709
5.58585	2.9634	11.8059
5.35276	3.0043	11.1218
4.37959	2.4465	7.70604
4.13531	2.18856	6.06728
4.51734	2.75942	8.56626
4.64901	2.68657	8.7223
3.56787	2.213	5.39957
3.77323	1.89276	5.20973
3.02531	1.3134	2.91548
2.791	1.87013	3.50283
2.59672	1.64171	3.05528
3.31102	2.18627	5.30106
2.65383	1.28466	2.4951
3.22274	2.30118	5.46419
3.67498	2.2708	5.97044
3.31347	2.05778	4.81764
3.13601	1.69967	3.6081
2.63075	1.60438	3.05248
2.6225	1.2623	2.27421
2.38934	1.47922	2.6103
4.6549	2.50281	7.664
5.72479	3.6773	14.1104
5.67992	3.32508	13.0752
5.70074	3.21537	11.5713
5.3024	3.18476	11.9794
4.24291	2.38148	6.67412
4.5476	2.66359	8.71529
4.39382	2.63849	7.83293
3.98346	2.25031	5.93214
6.48433	4.45087	20.7134
4.81936	2.82257	9.22527
5.73973	3.31149	13.5391
5.39777	3.68258	13.7424
5.24865	3.36385	12.0322
3.74387	2.06089	5.3896
4.27163	2.38803	7.06846
4.68151	2.50055	8.13891
3.46616	2.12576	5.21427
2.37282	1.46345	2.56046
3.66615	2.26014	5.77932
2.61061	1.62278	3.06368
4.04139	2.31561	6.67943
3.219	1.6897	3.66537
2.68692	1.39028	2.58618
2.59556	1.03631	2.02785
3.16545	1.68042	3.88001
2.83532	1.40554	2.97311
2.80617	1.71656	3.54297
5.92735	3.68151	15.3182
6.32371	3.47332	13.8327
5.42179	3.68787	14.1413
4.13748	2.4541	7.32442
3.90617	2.26208	6.11242
4.06684	2.39375	6.43736
3.7418	2.31451	5.97602
4.45037	2.60445	8.07818
3.82779	2.03454	5.92835
3.79365	2.13337	5.58411
5.20763	3.06518	10.6773
3.25366	1.67421	3.75532
3.33015	1.99173	4.50179
3.5719	1.89778	4.81079
3.95903	1.98379	5.44304
4.08233	2.09956	6.0786
4.24556	2.3358	7.02453
4.37351	2.14528	6.84651
3.57704	1.8092	4.79646
4.3196	2.58937	7.97261
4.29649	2.54889	7.51965
4.83295	2.63028	9.05635
4.6225	2.37348	7.59523
3.79115	2.10268	5.61141
3.57219	1.56458	4.02801
2.6417	1.31841	2.39391
3.03194	1.45166	3.20789
2.71002	1.66094	3.29254
5.40167	2.90951	11.4806
4.68472	2.38687	7.89073
4.49298	2.85213	8.93874
4.5229	2.56628	8.56287
5.31231	3.38226	12.7876
4.81071	2.71344	9.27522
4.48597	2.67369	8.60298
4.09096	1.76237	4.87399
5.08987	2.3785	7.80654
5.28836	2.86817	10.524
5.89652	3.556	14.2802
3.90554	2.17149	5.98031
4.90562	2.64204	8.8114
3.93971	2.34897	6.38551
3.03081	1.58497	3.34353
3.30309	1.89379	4.36672
4.12279	2.45404	7.16452
3.96261	2.65515	7.47398
3.22313	1.76515	3.66425
3.37657	1.52412	3.69892
3.4201	1.69836	3.79645
2.93739	2.21088	4.48889
2.65837	1.56556	2.98136
2.67342	1.68661	3.21496
2.92592	1.77409	3.55259
1.82573	1.07189	1.43173
2.64402	1.70101	3.28095
2.35222	1.54645	2.78484
5.25762	1.97288	7.03403
6.0882	4.00643	17.8931
5.82389	4.13026	17.1901
3.98226	1.98185	5.66585
4.68569	2.29138	7.59358
4.10156	1.93752	5.76568
2.89901	1.77415	3.51641
5.22759	2.85599	10.2523
2.86255	1.57623	3.32609
5.32927	2.6472	9.20206
3.66681	1.89728	5.10543
5.02241	2.54766	8.17409
3.63691	2.13291	5.12164
4.64653	2.70865	8.5772
3.18997	2.10782	5.03299
5.19238	2.87562	10.3188
3.50288	2.2178	5.43689
3.08842	2.18252	4.88143
2.94504	1.8854	4.05607
3.11807	1.79313	3.81765
2.59079	1.6581	2.98888
4.19643	2.16953	6.13961
3.33371	1.64436	3.72641
2.85648	1.83666	3.90277
2.76544	1.70544	3.22564
2.39073	1.51981	2.71257
2.24328	1.14228	1.83882
2.26724	1.05749	1.58556
4.9055	2.98324	10.455
5.3999	2.92065	10.5226
4.78451	3.02551	10.161
3.86089	1.79939	4.9642
4.81693	2.97044	10.2085
3.61151	2.59432	6.76957
3.54214	2.15985	5.67203
3.91662	2.18468	6.09466
5.85014	3.59444	15.0957
4.04582	2.42467	6.81425
4.88414	2.56378	8.36081
5.17598	2.92571	10.6392
4.97754	2.87031	9.60718
3.46264	1.87065	4.68729
5.2272	3.2169	11.7276
5.08491	2.80206	9.61711
4.64752	2.61422	9.03565
5.51244	2.78141	10.5016
4.91463	2.61877	8.52172
4.14306	2.34627	6.6708
3.17349	1.71884	3.79799
3.24198	1.93477	4.52884
2.92337	1.76781	3.76395
2.90441	1.74502	3.35491
2.93115	2.00639	4.28553
2.17849	1.11003	1.71758
2.37623	1.34561	2.29462
2.37623	1.133	1.90344
5.28452	2.81207	10.4886
5.49334	3.51933	14.1873
3.99061	2.21819	6.21158
4.58986	2.68746	8.03418
4.34808	2.53313	7.71148
3.58256	1.94707	5.10346
3.72685	2.29833	6.21561
3.47506	2.41314	5.82611
4.54793	2.228	7.08212
3.72318	2.00597	5.27049
4.50706	2.39546	7.50208
2.99103	2.07635	4.72185
3.87877	2.2928	6.21551
4.01655	2.20909	6.58139
5.25898	3.38954	13.2556
4.71405	2.49887	8.32938
3.67359	2.13945	5.26201
3.17001	2.28919	5.47807
4.19796	2.44147	7.06593
3.21694	1.5383	3.49202
3.63002	1.54288	3.75763
3.6328	1.82274	4.44274
3.97823	2.171	5.94779
3.75505	2.20216	5.53138
3.05398	2.15579	5.01059
3.44867	1.71352	4.30049
3.4975	1.31955	3.24224
2.81961	1.70573	3.44446
4.81987	3.02195	9.89368
4.28256	2.25485	6.80291
6.05141	3.52722	14.9803
4.79323	2.89459	9.18716
3.60863	1.88592	4.80646
4.0921	2.29722	6.50889
3.0264	2.1288	4.8539
3.91691	2.32637	6.81901
3.10644	1.90307	4.24911
4.72095	2.87119	9.37055
3.78738	2.05604	5.33682
2.51145	1.42181	2.65583
3.63544	2.11562	5.27717
4.39018	2.23813	7.2791
3.45787	2.27031	5.75852
4.77599	2.83347	9.36647
3.91854	1.79063	4.77539
3.51878	1.7607	4.56418
4.30569	2.30155	6.74438
3.99017	2.66198	7.70313
2.94266	1.35893	2.79083
3.30219	1.98909	4.8176
3.29697	1.71845	4.05764
3.79202	1.90176	4.72793
3.58385	2.20122	5.39821
2.83135	1.54076	3.24042
2.23906	1.22863	2.08372
5.57817	3.22262	13.0286
5.26373	3.15737	11.9002
5.18734	3.10525	10.7705
4.21353	2.72676	8.33703
5.02297	2.45122	8.47715
3.68871	2.2736	5.96661
4.10295	2.39254	7.12013
5.25399	2.9347	11.3864
6.18477	3.40752	13.6887
3.89442	2.12833	5.61003
5.90016	3.45351	14.205
5.51518	3.02516	10.9487
5.13436	2.85838	10.2137
3.25184	2.09442	5.23291
3.4127	2.09067	5.13687
3.26764	1.38851	2.99663
3.92609	2.36431	6.57307
3.47302	1.79161	4.19445
3.34787	1.42207	2.94827
3.55581	1.9806	5.03941
3.19553	1.88918	4.43609
4.39727	2.26461	6.87256
2.71906	1.66144	3.47024
2.6856	1.52172	2.81903
2.9645	1.60194	3.56448
3.18677	1.64771	3.85891
2.65598	1.65592	3.16804
2.53369	1.69726	3.05272
4.91729	2.9909	10.6863
5.26784	2.90615	10.2197
5.35236	3.66126	14.6483
4.19321	2.72531	8.17215
6.088	3.70659	15.0439
4.40354	2.25421	6.98138
2.61792	1.98164	3.68732
3.65493	2.09427	5.59312
5.49214	3.07128	11.9583
3.05348	2.35548	5.34077
4.68487	2.47758	7.43245
4.61137	2.61337	8.37655
4.06635	2.45608	6.96217
3.35198	1.78361	4.08073
2.3829	1.78239	3.04424
3.92018	2.91647	8.58339
3.53069	1.87426	4.44739
4.65832	2.5174	7.73816
3.16602	1.90369	4.18281
4.0429	2.24569	6.27306
3.94265	2.40665	6.96782
3.56967	2.41801	6.45329
4.47142	2.54022	7.89993
2.79077	1.3705	2.8073
2.27737	1.18231	2.02062
3.08364	2.07954	5.07469
3.70613	2.31002	5.95218
2.74062	1.52435	3.00619
3.68555	1.60588	4.00546
7.03025	4.23339	20.9407
5.70385	3.48482	14.066
5.0731	2.95522	10.5796
3.78511	2.06483	5.20334
4.72162	2.65902	8.8568
3.87912	2.21908	6.14865
3.42121	1.86148	4.37343
5.53461	3.5211	13.9822
5.2255	3.06559	11.1141
4.28765	1.93708	5.75216
3.66039	2.34374	5.58875
4.03656	2.39931	6.89244
2.62169	2.27266	4.4431
2.28495	1.14805	1.92136
3.59467	1.82888	4.60061
3.69187	2.26903	5.8924
3.36756	1.88269	4.26129
3.85827	2.05489	5.38462
3.38088	2.40887	6.037
2.35294	1.1704	1.97739
2.24025	1.15457	1.75649
4.33363	1.9108	6.01183
4.02542	1.99673	5.77264
3.22827	2.0311	4.5344
2.85368	1.75469	3.63819
2.46855	1.4743	2.56144
2.92479	1.67958	3.40939
2.08745	1.38987	2.24582
4.98046	3.17721	11.1734
5.87311	3.53798	14.0576
6.3546	3.82363	17.7839
2.86527	1.9456	3.90866
4.01702	2.45156	7.136
5.5276	3.32551	12.784
3.76677	2.13702	5.59943
4.22517	2.24178	6.55699
5.02568	3.33608	12.0445
3.63319	1.72821	4.3577
4.44031	2.54029	7.78828
3.3434	2.3062	5.76322
3.90131	1.89564	5.11176
3.65523	2.24829	5.60273
3.94361	2.81255	7.8518
3.88722	2.21306	6.03459
3.21908	1.846	4.20311
4.73781	2.92159	9.23453
4.486	2.55448	7.94072
3.38298	2.00874	4.80324
2.55141	1.94469	3.757
3.05175	1.94226	3.84726
3.36599	2.16501	5.3221
3.80422	2.1616	5.37067
2.94263	1.41478	2.97376
2.75206	1.48251	3.06471
3.18819	2.13422	4.98732
2.82463	1.47003	2.95416
5.79578	3.48495	14.7313
5.40494	3.36335	12.7703
5.86524	3.29668	13.7071
4.99963	2.56111	8.8373
4.7634	2.76749	9.12498
5.28652	3.58489	13.431
4.73165	2.52924	8.6415
4.99754	2.85465	9.8251
5.68036	2.96045	11.8704
3.72966	1.64644	4.02078
4.77936	2.41663	7.6387
4.2779	2.8537	8.50815
4.34704	2.2361	6.79724
3.59572	2.0025	4.90331
2.81381	1.8967	3.85962
3.61027	1.52205	3.84743
3.83803	2.26799	6.14663
3.17018	1.92052	4.50896
3.70989	2.20132	5.7998
3.34084	2.20926	5.38914
4.08243	2.45417	6.96249
4.455	2.11456	6.17267
4.39077	2.60426	8.13176
3.9586	2.19983	6.04421
3.1803	1.77079	3.73678
3.34447	1.37064	3.36254
2.46816	1.6262	2.85187
2.86949	1.64952	3.44079
5.24573	3.04593	10.5244
4.51096	2.51962	7.72504
5.98391	3.07309	12.8586
3.60745	2.44452	6.13502
3.88734	2.27903	6.51887
3.80077	2.30652	6.5076
2.78695	1.71803	3.42309
5.82734	3.40724	13.4186
5.79842	2.6729	10.3597
3.54601	2.17552	5.31533
3.65868	2.23987	5.69473
5.15398	3.13763	11.1192
3.26772	2.15393	5.30831
3.11705	1.52007	3.5599
4.71717	2.59929	8.10444
3.04175	1.97935	4.32021
3.82717	2.48736	6.51229
3.18035	1.62135	3.47936
4.01685	2.23186	6.29138
3.19587	1.62387	3.54428
3.64319	1.6767	4.11864
3.58379	2.11945	5.29584
3.64372	1.89317	4.90309
3.14388	1.85344	4.28017
3.12968	1.43883	3.08992
2.98099	1.78761	3.87523
2.44536	1.07291	1.68194
2.3535	1.32585	2.18507
5.16806	2.69641	9.3986
4.65188	2.56791	8.01192
4.63338	2.78587	9.14204
4.79642	2.54878	8.36125
3.85051	2.01342	5.22002
2.95863	1.42446	3.23978
2.68805	1.70596	3.15652
6.30582	4.22499	18.3019
5.39681	3.13094	10.9463
6.03041	3.72765	15.2435
5.37952	2.80168	10.1004
3.92864	2.00575	5.15765
2.70159	1.65145	3.19722
4.46301	2.44003	7.44606
4.6014	2.23248	6.97876
4.74721	2.99699	10.3203
3.5756	1.64515	4.1125
3.20345	1.69305	3.52113
3.46943	1.71682	4.34447
3.79164	1.77563	4.62874
3.21748	1.72895	3.92109
3.29937	1.48928	3.53062
3.17687	1.86681	4.20107
3.17783	1.8827	4.41615
3.0748	1.69256	3.82726
5.52933	3.94171	16.0417
4.67169	2.55982	7.84003
5.31978	3.25254	11.9089
5.66037	3.02221	11.9789
4.98834	2.90882	11.0892
4.73676	2.67265	8.94297
3.26184	1.69325	3.82298
2.91961	1.77458	3.41475
5.19813	3.40713	12.2191
4.85614	3.06313	10.4728
4.82783	2.64355	8.82746
4.0977	2.4153	6.89757
4.00094	2.31998	6.44245
4.16727	2.48991	7.26463
3.72638	1.83938	4.62203
4.0939	2.03549	5.3798
4.36274	2.41843	7.62323
3.55783	1.99545	4.85783
3.42932	2.1156	5.07768
3.17549	1.81015	4.10666
2.81316	1.91749	3.97246
4.26427	2.67154	8.40151
3.86349	2.06656	5.39968
3.2492	1.87539	4.411
3.04093	1.71438	3.77138
3.33814	1.65977	3.99245
2.84869	1.75505	3.41081
2.69622	1.65212	3.11061
4.73534	2.59243	8.72062
4.67827	2.7524	8.57091
4.04515	2.47415	7.15029
3.87406	2.22162	6.22362
4.76123	2.80589	9.16132
3.48792	2.43797	6.11714
4.24129	2.45004	7.52602
5.93716	4.34346	18.6157
3.50445	2.09137	5.2229
5.94054	2.99148	12.317
3.40761	1.98833	4.75624
5.68142	3.14055	12.278
4.98774	3.75826	14.0255
3.14101	2.11855	4.80722
3.97488	2.35436	6.55676
3.79406	2.02806	5.53279
4.68052	2.3625	7.65688
3.88705	2.33494	6.32228
3.02454	2.10955	4.43059
4.03373	2.42049	6.74138
3.24624	1.41644	3.37069
4.66093	2.16615	7.36446
3.7624	2.13511	5.73175
3.67023	1.8997	5.09964
3.48531	2.31807	5.93891
2.79585	1.71949	3.5315
3.24292	1.61984	3.81629
3.01302	1.90612	4.15999
5.41211	3.34047	12.1967
5.20369	3.36045	12.4217
4.4032	2.76264	8.84474
4.47198	2.43656	7.8296
3.91326	2.21428	6.10902
3.11008	2.15141	4.77952
3.60923	1.77248	4.34367
5.34852	3.1903	12.2685
5.15103	3.03908	11.0434
4.04646	2.42616	6.66129
3.85569	2.39541	6.52248
3.67782	2.15565	5.52776
4.02269	2.10236	6.23128
4.02011	2.2183	6.42335
4.25671	1.88694	5.63269
4.04403	2.01382	5.80487
4.50238	2.64175	8.30871
3.96484	2.14635	5.66843
3.79799	2.25314	5.88872
4.07784	2.75411	7.76225
4.4711	2.52717	7.54914
4.83442	2.27534	7.86054
3.4949	1.87504	4.75146
3.07328	1.84619	4.22342
3.35302	1.8777	4.4704
3.25135	1.86677	4.2074
2.61063	1.92981	3.93085
4.64926	3.60203	12.0887
5.26264	3.20333	11.6333
5.55364	3.2016	12.338
4.91282	2.9885	10.1366
5.20893	3.33317	12.4407
3.53473	1.73118	4.38168
4.01028	1.99117	5.35526
4.25786	1.76627	5.74662
4.47675	2.30638	7.15732
4.26944	2.39958	6.88675
5.13963	2.96987	10.2134
3.54735	2.41114	6.02969
3.30115	2.01178	4.62663
3.95931	2.47607	6.63724
4.76897	2.96775	9.50831
4.14283	2.26264	6.6843
3.97112	2.67845	7.76757
3.42562	2.22467	5.5627
3.92705	2.00449	5.45183
3.97704	2.1747	6.00093
3.4073	1.94907	4.39813
3.56449	1.90168	4.51657
3.50454	2.09373	5.36611
2.91557	1.52041	2.99873
3.05452	1.47004	3.25123
2.23627	1.34284	2.09875
2.90974	1.51868	3.17422
2.30865	1.18618	2.01118
5.8034	3.50648	14.8143
5.67256	3.32984	13.8103
4.69547	2.33881	7.97239
5.00569	3.05945	11.0661
4.21693	2.62808	7.91169
4.50422	2.58511	8.37972
4.60869	2.34888	7.29072
4.21229	2.65373	8.00953
4.01464	2.01528	5.57956
5.30974	3.40184	12.2481
4.77617	2.60129	9.1732
4.06966	2.54185	7.82304
3.09427	2.16042	4.83918
5.20069	3.05315	10.7254
4.18204	1.94912	5.53922
3.99479	2.05787	5.95853
4.38517	2.17629	6.93132
3.29297	1.62502	3.8009
3.30205	1.99932	4.90268
2.99365	1.46788	3.14439
3.45199	1.73109	4.29448
3.55166	2.32475	6.1594
3.28957	1.92339	4.82201
3.77661	1.93398	4.97376
2.66867	1.43624	2.68835
6.21245	4.10614	17.8141
5.79725	4.17148	17.2311
4.63555	2.89477	9.58936
6.02133	3.28593	13.2654
5.17031	2.484	8.82504
5.32806	2.52932	8.90902
4.88363	2.77263	9.86978
4.9921	2.57404	9.28751
4.81965	2.78548	9.20889
6.57965	3.40421	16.288
5.14137	3.05148	11.1643
5.43392	2.81839	10.4762
4.84491	2.6397	9.12371
5.67943	3.18126	12.6151
3.53954	1.90727	4.51021
3.53255	2.13939	5.75526
3.69081	1.8957	5.00192
4.65047	2.15765	7.17023
4.23333	2.39589	7.64672
4.55944	2.26048	7.16102
3.76469	2.26485	6.13688
4.74481	2.29256	7.96295
4.11856	1.97845	5.88049
3.7456	2.19816	5.91656
3.66191	2.21684	5.89627
3.84635	2.11141	5.97508
3.07422	1.84056	3.95328
2.6519	1.69545	3.33523
6.69281	3.84731	18.0021
6.29671	3.21614	13.5862
4.3845	2.66819	8.47076
5.49807	3.64598	14.1128
4.32878	2.62423	8.26135
5.9397	3.30498	13.6807
4.92299	2.20056	7.79131
4.53944	2.69117	8.22916
5.17506	2.98149	11.5539
4.85309	3.39151	11.6679
5.10041	2.67465	9.79169
5.00871	2.56136	8.60373
5.05218	3.06127	11.2156
4.56813	2.85009	9.36493
3.6441	2.18117	5.75349
4.31157	2.06633	6.28121
3.65659	2.33534	6.05776
4.17938	2.19305	6.46733
4.72715	2.80824	10.0848
3.93225	2.15818	6.16406
4.58734	2.87134	9.80837
4.12481	2.30155	6.96731
3.8403	2.44556	6.69701
3.66188	2.27702	6.44733
4.07933	2.34267	6.94744
3.2121	1.67074	3.79749
2.76629	1.84398	3.90149
2.90484	1.57561	3.19927
6.19678	3.6047	14.9217
4.81375	3.05754	9.98112
7.0018	3.56763	16.868
5.11634	2.97031	11.1264
4.29906	2.14115	6.75434
4.05263	2.47051	6.74298
5.82326	3.64674	15.0574
5.3708	3.48715	13.6923
3.46087	1.84007	4.6763
4.90426	2.91276	9.33042
5.00519	2.58504	9.25895
4.26437	2.64193	8.29298
3.78162	2.17497	5.93031
4.39071	2.03865	6.09492
3.86423	2.38862	6.72434
3.54531	2.33208	5.86079
5.54519	3.02364	11.8134
3.96592	2.11639	6.16242
3.85711	2.32543	6.67423
3.9762	1.89026	5.6467
4.27943	2.49655	7.50758
6.69316	3.77937	17.94
4.92243	3.03377	10.5688
4.77698	2.45925	8.2195
3.81827	2.22902	6.10628
3.24255	1.77484	4.40776
2.92223	1.2698	2.70749
2.17903	1.27908	2.06552
6.5378	3.94862	18.389
6.19269	3.45588	15.3957
5.41969	2.43032	9.7276
5.73151	3.15024	13.3357
3.60555	1.89222	4.65467
4.69271	2.72668	9.44621
5.12373	2.29165	8.4629
4.23447	2.52845	8.15607
5.89318	3.80595	16.3202
3.93873	2.10647	5.80293
5.08117	2.58162	9.16456
4.77004	2.48319	8.4605
5.33867	2.73288	9.81935
5.07042	3.1592	11.6295
5.10528	2.92673	10.7518
5.93688	3.2149	14.0478
3.92477	2.19475	6.24296
5.89344	3.34401	13.7817
4.20915	2.22717	6.6584
4.26332	2.31689	6.78864
3.72804	2.23245	6.2534
5.60788	3.53796	15.2704
3.82383	2.18781	6.19944
3.41321	1.75089	4.29396
3.47741	2.06089	5.26627
3.23159	1.78768	4.15766
3.2514	1.73012	4.1945
3.36401	1.88902	4.50044
6.42327	3.75992	17.9079
5.28496	2.91093	11.146
4.32613	2.49255	7.63682
5.52096	2.98484	11.9399
5.68871	3.19234	12.4372
4.44606	2.09199	6.35954
4.56822	3.08625	10.4487
5.67676	2.87979	11.5552
6.21374	4.04842	18.3745
5.97247	3.36529	14.286
5.20538	3.01256	11.6049
4.6371	2.73775	9.18902
4.89611	2.92082	10.1673
5.22868	3.3929	12.6034
5.7939	3.38319	14.196
5.11836	3.36612	13.4319
4.89747	2.95065	10.5343
4.45978	2.55151	8.21727
5.08552	2.97118	10.7154
3.95069	2.64631	7.00464
4.49977	2.6211	7.80356
4.01537	2.38192	6.76069
3.82001	2.58284	7.39733
3.39113	2.02623	4.8682
3.40088	1.79862	4.52717
3.60203	2.17734	5.76659
3.11839	1.7393	4.08123
3.06503	2.07979	4.55317
5.2402	2.81279	9.54927
4.7129	2.99869	9.95556
6.77817	3.94732	18.4478
4.88053	2.87337	9.83763
4.72304	2.95341	9.49017
5.06562	3.10943	11.7859
4.7996	2.58715	9.24279
6.54063	4.05166	18.4871
5.99886	3.36321	14.304
4.1227	2.52714	7.7597
7.112	3.77731	18.1385
5.03435	2.86141	10.2335
4.37554	1.99399	6.31988
4.13912	1.94004	5.49875
4.55995	2.8931	9.72918
4.13349	2.13175	6.54709
4.8199	3.02827	10.2304
5.33944	3.21536	12.5433
4.01727	1.74783	5.07328
4.14574	2.47467	7.28067
4.67142	2.59578	8.35743
6.12585	3.69896	15.6333
4.05467	2.12812	6.07518
4.32258	2.25484	6.49704
3.74469	2.37837	6.97584
3.93073	2.24276	6.50688
4.34932	2.60483	8.48573
2.8547	1.43017	3.03666
5.84611	3.32857	13.8578
4.65221	2.46234	8.628
5.1303	2.74363	10.7087
4.49931	2.29136	7.28878
5.32161	3.47434	13.3135
5.35581	3.14057	11.7703
5.49562	3.09578	12.2337
5.12126	2.83626	10.6914
3.66516	2.16395	5.85745
5.60866	2.68837	10.802
5.54512	2.86662	11.534
4.49458	2.66843	8.8495
6.72473	3.66025	17.332
3.70008	2.22527	5.69576
5.17109	2.79349	9.31399
4.12426	2.17113	6.43733
4.08777	2.37848	6.53771
3.76865	1.94767	5.27647
3.97044	2.0188	5.7947
4.46361	2.85234	9.57147
4.01408	1.69416	4.98713
5.57331	2.87707	11.4808
4.16031	2.19719	6.68279
4.24216	2.2564	6.71976
3.47425	2.13436	5.13901
3.58209	1.91979	5.19464
3.31084	1.97446	4.89586
2.57062	1.54242	2.84341
5.11731	2.84053	10.1238
6	3.6443	15.754
4.47401	2.79446	8.4752
4.65252	2.61783	8.10831
6.52815	4.3347	20.2625
5.31976	2.47083	9.53866
3.84702	2.36914	6.08524
3.84476	2.55191	6.68535
5.39406	3.28073	12.3615
4.88074	2.51519	8.82409
5.3856	3.67719	14.5742
5.5674	3.4263	13.1855
5.67621	3.21097	12.021
4.60872	2.67129	8.44925
5.53143	2.99399	11.1666
4.47874	2.39451	7.57567
5.21097	3.45057	13.2552
5.25374	3.28414	11.5705
4.10278	1.91875	5.48872
3.4336	1.49951	3.55457
4.34517	2.49859	7.64052
2.80419	1.62759	3.26499
3.2387	1.62397	3.38288
3.248	2.06847	4.80291
2.82238	1.63436	3.26524
2.33022	1.44984	2.43177
2.51793	1.69364	3.00831
2.52523	1.53336	2.67427
5.39866	3.25739	12.4047
4.71909	2.22531	7.23016
5.7778	3.72339	14.6741
5.9288	3.27555	12.5501
4.73144	2.67091	8.7319
5.34553	2.77768	10.3391
3.58532	2.16445	5.38208
4.70102	2.81841	9.05683
4.40373	2.76808	8.90919
5.41548	3.37963	13.7101
4.88205	2.39923	8.18904
4.9161	2.69254	9.358
4.9362	3.19156	11.5471
4.58324	2.55075	7.41887
5.14348	3.202	12.3468
3.08808	2.62226	6.20606
4.85751	2.74047	9.05154
5.01812	3.25054	11.5317
4.68738	2.81746	8.98149
4.27851	2.49498	7.47275
3.14752	1.95126	3.96859
4.95406	2.94439	10.071
1.98984	0.93697	1.32182
3.66337	2.31987	5.59192
3.74451	2.60209	7.09318
2.38684	1.43111	2.45963
2.45266	1.60736	2.93128
1.94977	1.1147	1.60122
20.6068	0.505214	6.43206
5.30406	3.06059	11.7026
5.48844	2.81472	9.9815
5.75112	3.13459	12.7683
5.76731	3.95838	16.163
4.91199	2.71735	9.24779
4.29503	2.75372	8.3723
4.2929	2.54964	7.49902
4.55824	2.46866	7.53365
3.70178	1.76798	4.31359
4.93767	2.94856	9.44152
4.12691	2.5221	7.001
5.11276	2.93952	10.7267
4.6708	2.3897	7.27738
3.55326	1.96778	4.60334
5.15125	2.7327	9.35191
3.30984	2.35797	5.45493
3.41325	1.96865	4.49728
4.91027	2.46713	7.68531
3.61616	1.86751	4.77895
5.03685	3.03767	10.6433
3.45114	1.57656	3.73802
4.56373	2.55222	8.11589
4.71604	2.23819	7.00842
4.73968	2.61677	8.84538
4.24737	2.35937	6.78289
3.00208	1.80491	3.86896
3.29862	1.9902	4.45605
4.39974	2.20065	5.98493
6.05488	3.33407	13.9424
5.49344	3.28368	13.3722
5.53509	3.56859	14.4674
4.47432	2.34198	6.37402
5.85841	2.97022	11.759
5.22915	3.02455	10.5802
3.81072	1.99652	4.73766
3.34538	2.32161	5.73578
3.92612	2.16283	5.35853
7.0698	4.08201	19.527
4.12807	2.46889	7.22669
3.84167	2.11765	4.88384
4.06303	2.3937	6.7729
4.26461	2.27972	6.98675
4.59866	2.36535	7.82653
4.37281	1.98946	6.58432
5.89973	3.4276	13.6227
4.09253	2.40454	6.8919
4.15311	2.6589	7.69779
2.85931	1.79805	3.79344
5.64646	3.78134	15.1881
2.54014	1.56363	2.95542
3.47617	1.95542	4.63584
3.06312	1.61832	3.44022
3.56825	1.9307	4.91699
3.05019	1.87919	3.88381
2.72942	1.29404	2.58803
3.90007	1.90091	5.08166
5.45563	3.58215	14.4909
5.23556	2.74647	10.1266
5.17582	3.07531	10.8029
4.15656	2.48898	7.27434
4.76749	2.49685	7.55353
4.83981	3.07743	10.6443
4.77139	2.52298	8.5439
5.40723	3.32985	12.8024
5.64901	3.62338	13.9077
4.69644	2.46254	7.47852
4.11819	2.37071	5.87864
4.62758	2.56953	8.30604
4.82779	2.68412	8.41174
3.76658	2.05502	5.44426
5.02951	2.84329	10.0037
3.92739	2.23424	5.85924
4.79446	2.80387	8.77368
4.76677	2.60999	8.0156
3.58828	1.62405	4.474
3.92895	2.69701	7.46323
4.99967	2.81807	9.83559
6.274	3.14006	13.6089
5.15427	2.95562	10.3862
4.89609	2.59295	8.25843
4.27637	2.34075	6.87028
4.4006	2.27263	6.25265
3.56045	2.00953	4.965
3.76022	2.04772	5.0519
6.36442	3.44477	15.0223
5.3574	3.17505	12.2101
3.31217	1.87183	4.2666
6.53212	3.88393	17.1583
3.743	2.07126	5.43532
5.49333	2.54963	9.38545
4.46148	2.86759	9.42147
5.03751	2.81331	9.56075
4.03005	2.128	6.07685
3.7179	2.49972	6.0021
4.0581	2.09805	5.88004
2.965	1.55373	3.27669
3.31188	2.05303	4.87273
5.56983	3.36745	13.3241
3.33417	2.11046	5.20221
5.53441	3.30742	12.9977
2.99567	1.69704	3.56079
5.11074	3.09006	11.0755
3.59791	1.96724	4.87561
5.34232	3.43421	14.1747
2.73592	1.78039	3.55095
4.97882	2.77559	10.008
2.69425	2.23922	4.32557
3.44569	1.84924	3.85941
4.41511	2.63652	7.97236
3.54881	1.65691	4.08448
2.62757	1.5332	2.91691
2.7748	1.73113	3.1999
5.77669	3.34669	13.4108
4.60449	2.5092	7.90698
6.04421	3.28412	14.0741
5.12057	2.83658	10.0279
4.406	3.04449	9.34651
5.39468	3.37672	12.9021
3.09975	1.86363	4.0401
5.97223	2.86725	11.6814
6.19379	3.85118	15.8541
4.99435	2.96545	10.6427
4.89193	3.05371	10.5293
3.76935	1.98556	5.64405
4.12907	2.42432	6.90537
5.21552	2.83938	10.0551
4.7067	2.56904	8.40717
4.11005	2.28958	6.68512
5.17186	2.37356	7.73359
3.11836	1.67403	3.62387
3.11427	1.56599	3.36132
3.33664	1.61916	3.81781
3.8727	2.31169	6.18584
4.8247	2.2872	7.14993
4.91148	2.82975	9.62532
3.10659	1.44286	3.34049
4.70206	2.32863	7.0087
1.95966	1.0665	1.62811
2.35339	1.19558	2.11885
2.54793	1.20374	2.13125
5.39344	3.1515	11.9595
4.17008	2.57034	7.59093
5.63497	3.61933	14.3262
5.97277	3.72239	15.0928
4.68387	2.51852	7.5941
2.73246	1.74711	3.41209
4.01506	2.40246	6.42338
5.33532	3.23296	11.877
5.00226	3.00174	10.4141
3.3457	1.56737	3.58344
5.38357	2.88082	10.0285
4.50955	2.72287	8.5924
4.64309	2.56168	8.32937
4.61788	2.86544	9.40289
5.37997	3.0093	12.068
3.93636	1.80876	5.01666
5.26273	2.99234	10.4135
5.64851	3.52212	12.2473
2.82752	1.73944	3.48549
2.71585	1.27966	2.44599
2.55723	1.47239	2.53084
4.18591	2.35803	7.134
5.51132	2.74403	9.90831
2.88389	1.79544	3.77855
2.98472	1.50315	3.22674
3.10859	2.11614	4.56845
3.63512	2.32049	5.89416
2.9526	1.67375	3.34177
5.58093	3.52554	13.8435
5.49299	2.9356	10.8333
5.79251	3.45814	14.4302
5.52407	3.14799	11.7148
4.5629	2.37032	7.69602
4.92314	2.76902	9.13863
4.42331	2.74611	8.78954
4.07532	2.36536	6.55394
4.47829	2.41362	7.3629
5.36584	3.11079	10.9859
3.94674	1.81088	4.45574
3.1383	1.99998	4.48514
3.67185	2.46003	6.32083
4.00783	1.85106	4.88876
4.70722	2.37621	7.36938
4.92328	2.68754	9.39561
4.65147	2.5668	8.28059
4.19619	2.18547	6.39858
3.68434	2.2508	5.4009
4.96713	2.73672	9.21809
4.38027	2.39754	6.82062
4.27742	2.16196	6.28331
4.09372	1.82293	5.18292
3.53777	1.93505	4.96819
3.67018	2.44183	6.26129
4.09047	2.09267	5.97417
2.60323	1.79085	3.19723
3.41996	1.68241	3.97359
5.50539	3.2258	12.7197
4.60979	2.52965	7.75953
5.43392	3.23114	12.6406
4.48968	3.08964	10.2161
3.61965	2.24216	5.54121
4.97683	2.76275	9.09929
4.74449	2.24044	7.44977
4.52654	2.37833	7.33658
3.73495	2.31283	6.26895
2.5206	1.24137	2.10788
5.55597	2.95696	11.5677
4.6777	2.53541	8.34827
4.76895	3.09058	9.80251
4.31392	2.37798	6.85595
4.19229	2.11269	6.04549
4.49834	2.62131	8.52994
3.24382	2.15283	4.7427
5.14339	2.74377	10.1887
4.5454	2.38138	7.6836
3.4276	1.86945	4.42224
5.59328	3.26683	12.2192
4.38334	2.44069	7.56901
4.22882	2.22657	6.56033
3.26915	2.12667	4.93816
3.05456	2.01035	4.38567
2.80418	1.5032	2.92551
0.912888	0.843703	0.395204
4.53108	2.70489	8.71463
4.14784	2.42321	6.82341
4.15321	2.75943	8.12336
6.84954	4.00254	19.1746
4.78414	3.15965	10.6051
5.3487	3.53722	13.1652
2.96635	1.3077	2.94258
4.65769	2.64322	7.77881
5.70631	3.15171	12.8495
5.70625	3.49111	14.2379
6.93847	4.13806	19.4236
2.99769	1.61277	3.38235
3.79724	1.95882	5.0636
5.16874	2.77739	10.3134
4.45893	2.55496	7.41796
4.57752	2.8107	8.84754
4.54944	2.35142	7.10413
4.84567	2.49606	7.6478
3.28974	1.67881	3.8043
4.93361	2.3428	7.83705
4.30042	2.7393	8.26168
4.669	3.18979	10.1491
3.89759	2.02286	5.37351
3.69428	2.11947	5.10225
4.21128	1.88021	5.45416
3.87104	1.88136	4.9341
2.8707	1.6444	3.35472
2.45762	1.33841	2.43544
4.41314	2.89761	9.03942
5.38151	2.99726	11.5322
4.83322	2.97612	10.1871
4.26151	2.77039	8.20962
5.23502	3.12081	11.3031
3.57018	2.66976	6.88684
4.44181	2.1641	6.76997
4.31667	2.57881	7.58619
4.70464	2.41313	7.37324
3.45071	1.6618	3.99932
5.949	3.29333	12.8891
5.52171	2.89337	11.2454
5.37702	2.91983	11.2927
3.42906	2.26094	5.3814
4.82093	2.67868	8.73206
3.62354	2.25419	5.97257
5.35694	2.71421	9.88251
4.33862	2.13297	6.3735
4.97511	2.3521	8.12094
4.292	2.6531	8.01778
3.69844	2.45208	6.25788
6.04389	3.36432	13.2088
2.88903	1.67879	3.53618
4.01048	2.1094	5.93208
3.67795	2.49328	6.39425
2.79978	1.70976	3.54525
2.82905	1.52941	3.06637
2.44003	1.37878	2.36356
5.87513	3.23528	12.8398
5.84093	3.87808	15.8636
5.39369	3.3433	13.1656
5.06915	3.56467	13.3578
5.56414	3.65452	14.9111
3.64577	2.53447	6.38116
4.1497	2.49183	7.18668
6.23942	3.70068	16.6964
5.0123	3.45828	12.2019
5.00837	2.94588	10.529
4.78304	2.82556	9.50221
3.50446	2.41078	5.95212
5.19464	3.35991	11.9722
3.751	1.91779	5.13621
5.4601	3.01197	11.2099
3.84968	2.24016	6.33129
5.10602	2.38618	8.41901
4.61195	3.27307	10.8476
4.57059	2.17501	6.16972
3.25957	1.78283	3.98544
3.20814	1.50125	3.30327
4.02565	1.96922	5.53344
2.99986	1.58836	3.38885
3.50984	1.41745	3.5653
3.14073	1.43266	3.18912
2.60119	1.24764	2.3036
3.11101	1.98926	4.31595
2.54542	1.61369	2.95598
5.19823	3.03223	11.099
4.64885	2.54777	8.03829
5.41705	3.03392	11.8883
4.62786	2.40976	7.78627
5.25056	3.15598	12.0344
4.35206	2.48271	7.37768
3.24094	1.57399	3.75698
5.83192	3.21402	12.8202
5.0379	3.15484	11.362
4.79665	2.5752	8.7432
3.75176	2.36728	6.37951
6.51639	3.52501	16.3689
4.17855	2.27507	6.24084
4.02337	1.96907	5.26171
6.16722	3.03142	12.4694
4.07939	1.72594	5.02492
4.5381	2.16616	6.80958
2.78437	1.63446	3.1991
4.17667	2.85618	8.50308
3.07379	2.08288	4.62948
3.48495	1.84559	4.61529
5.34116	2.74311	10.427
3.01729	1.8871	4.09754
5.19151	2.57392	8.95413
4.75105	2.5405	7.88271
3.01996	1.65565	3.11509
4.2552	2.28365	6.59101
5.06872	2.80904	9.94994
5.96346	4.00531	16.6493
5.85505	3.44053	13.6716
5.33073	2.89407	10.834
3.87116	2.40992	6.78933
3.79055	2.01024	5.23188
3.77815	2.10609	5.58618
5.96234	3.24162	12.7531
4.1953	2.21631	6.27398
5.08454	3.22703	10.9899
3.91433	2.09914	5.83997
5.81444	3.55804	14.9223
2.15947	1.21	1.85552
2.24852	1.24291	1.95885
5.57101	2.96584	11.4328
4.48774	2.38429	7.20128
4.24296	2.07295	6.42979
3.87184	1.93707	5.24436
2.87723	1.62483	3.22159
3.04188	1.52701	3.27214
2.82208	1.9056	3.94126
3.18042	1.41374	3.1563
3.88755	2.07088	5.7086
2.91923	1.61336	3.34173
3.23234	1.59083	3.72512
3.92863	1.9666	4.99352
3.55918	2.27354	5.70693
6.26581	4.14517	17.8493
5.43733	3.87469	15.1273
5.3805	2.76124	9.85733
4.3222	2.24105	6.68237
4.90207	3.03042	10.4037
5.75295	3.76253	15.6129
4.37113	2.30995	6.59356
3.72722	2.50896	6.58326
4.88708	2.76132	9.16341
6.19947	3.72726	16.5382
6.15554	3.50122	14.9541
5.60158	3.29125	12.5696
4.57931	2.37726	7.16057
4.90781	2.85744	9.37019
4.8612	2.9752	9.64555
5.2542	2.91038	10.6147
5.05757	2.74459	9.38741
5.16818	2.8977	10.1288
3.20129	1.44842	3.16658
3.62452	2.49984	6.56691
3.56829	2.14068	5.69676
3.51285	1.62913	3.88233
2.8528	1.63749	3.28573
2.69962	1.30034	2.34518
2.10408	1.35748	1.98722
1.88287	0.931071	1.18839
		RMSE
		R2
