# Supplementary material for: Application of image processing and soft computing strategies for non-destructive estimation of plum leaf area
Source: PLoS One. 2022 Jul 11;17(7):e0271201. doi: 10.1371/journal.pone.0271201 (PMC9273089; doi:10.1371/journal.pone.0271201)
Supplement: S3 Table — (XLSX) [file pone.0271201.s004.xlsx]

## Sheet: 2021 Ghandi
Length	Width	Area
3.82721	1.80067	4.70549
3.62389	1.77908	4.49808
3.07627	1.30535	2.6901
3.76295	1.80157	4.49736
3.31281	1.73629	4.1117
5.11476	3.53081	11.962
2.31197	1.10959	1.75157
4.69106	3.15742	10.763
4.25678	2.07406	5.90719
2.97453	1.51461	3.1516
3.50711	1.69377	4.00916
3.09411	1.65059	3.78579
4.41428	2.45889	7.65147
4.14	3.4479	10.0439
2.00205	0.951239	1.36716
3.5344	1.93013	4.76459
3.13212	1.89408	4.20802
3.2766	1.431	3.14873
2.48507	1.07159	1.82627
2.79626	1.41512	2.65484
3.16212	1.61642	3.08401
4.83203	2.76971	9.21618
1.98243	0.90766	1.34601
2.33122	0.940731	1.42518
2.49256	1.02033	1.76842
2.0394	1.0999	1.54314
3.49354	1.72864	4.00001
2.85382	1.31204	2.66446
3.08986	1.22747	2.70552
1.78677	0.699375	0.890366
1.73725	0.695162	0.802166
3.07318	1.40524	2.81463
0.989949	0.52419	0.346287
2.72476	1.31909	2.61469
2.28576	1.0775	1.6455
2.88684	1.56414	3.07511
3.22351	1.50993	3.35339
1.70825	0.860528	1.12485
3.59879	1.7444	4.24513
1.66345	0.768824	0.957352
3.45519	1.79172	4.35712
4.11713	2.03457	5.62968
1.57499	0.660622	0.647816
1.5756	0.739102	0.847102
3.16008	1.58047	3.54485
1.93873	0.921465	1.21879
1.24861	0.6792	0.613217
3.25896	1.59581	3.57025
2.87684	1.50813	3.05312
3.46955	1.78748	4.48798
3.08047	1.29775	2.78242
1.75899	0.758182	0.96046
1.66686	0.773776	0.956755
1.95576	0.933301	1.32288
2.30692	0.987422	1.66935
2.14083	0.816609	1.13823
1.59849	0.650013	0.673152
2.00205	0.932733	1.40642
2.05274	0.83535	1.2394
3.0752	1.75339	3.58118
2.52933	0.963535	1.71028
3.4701	1.65267	3.89711
3.13584	1.8815	4.06963
2.93229	1.4788	3.06423
2.29745	0.946445	1.5377
3.59949	1.84121	4.42434
3.16891	1.6728	3.64016
3.35918	1.56884	3.56284
3.69095	1.80074	4.34415
2.90828	1.45957	3.06644
1.85015	0.850921	1.14284
2.04443	0.869846	1.21239
3.27093	1.63663	3.47595
2.51261	1.36345	2.44677
2.6464	1.17083	2.18337
2.33984	0.931952	1.3377
2.6587	1.20088	1.95504
3.06225	1.45807	3.05001
2.9297	1.27247	2.64206
3.67639	1.57605	3.66132
2.31556	1.11566	1.83625
2.09943	0.883264	1.29384
2.7284	1.19582	2.40022
4.09105	2.13469	5.72667
3.9089	1.95554	4.78557
1.5137	0.813223	0.959444
1.50919	0.722762	0.751194
2.53647	1.12394	1.84676
2.40629	1.18529	2.08352
2.98079	1.3533	2.67701
4.0155	2.08372	5.26535
1.8278	0.84034	1.11822
2.70999	1.2267	2.38015
3.33949	1.63252	3.5905
1.83403	0.797082	0.986513
2.81214	1.34593	2.50862
3.20985	1.44296	3.17759
3.20463	1.60828	3.79684
2.84648	1.29518	2.42126
2.58453	1.16454	2.15331
2.28859	0.880289	1.30944
2.05972	0.910737	1.35007
2.84648	1.26831	2.59335
1.92819	0.701384	0.971634
1.41984	0.814629	0.788063
2.63281	1.15099	2.13628
3.67205	1.75855	4.05116
4.14017	1.81042	4.98013
2.7293	1.19595	2.34238
1.31477	0.693018	0.602461
3.19937	1.38512	2.82365
2.31331	0.990171	1.60756
3.83077	2.11825	5.54047
3.61473	1.66212	3.90273
2.17594	0.993912	1.57804
4.05589	1.97018	5.12791
3.59381	1.51616	3.67028
3.51305	1.43065	3.03304
1.71314	0.750429	0.942354
3.47108	1.59911	3.8615
3.44925	1.75877	4.00521
3.35261	1.79678	4.1019
2.16584	0.905569	1.50376
1.59175	0.677243	0.793382
1.99112	1.0109	1.32533
3.93031	1.80407	4.4014
2.46779	1.04834	1.75474
3.40714	1.47229	3.29208
3.56345	1.91823	4.47723
2.78116	1.20563	2.15708
3.33977	1.64219	3.85206
2.66583	1.08222	1.91453
2.30982	0.934441	1.51494
5.64257	3.6475	13.3245
4.37872	2.98677	9.18146
3.59311	2.74787	6.83849
4.34129	3.08068	9.59139
2.40588	0.942776	1.59745
2.74788	1.24234	2.4614
3.31194	1.86436	4.03482
2.14333	1.09078	1.69136
2.94545	1.78139	3.77908
5.01523	3.1448	10.93
2.28264	0.867402	1.29009
3.22969	1.54185	3.43179
2.78479	1.33614	2.52583
3.0814	1.79689	3.75893
7.31697	2.57471	10.2679
2.20062	1.23394	1.99099
4.13365	2.09419	5.20152
3.43206	1.50099	3.51685
2.5026	1.46723	2.46856
3.91186	1.79963	4.5219
4.14655	2.08845	5.99774
5.29891	3.50693	11.4522
2.47367	1.20839	1.83604
2.48708	1.1253	2.01972
7.34602	4.28836	20.9286
4.39655	2.27294	6.91124
3.41864	1.84248	4.0984
4.18447	1.8333	5.20764
3.07996	1.46597	3.14139
3.33956	1.6946	3.45345
2.3793	1.34326	2.17947
5.0811	2.83397	9.83099
2.83078	1.42843	2.82216
4.07608	1.96446	5.22375
5.38141	2.28392	7.90057
3.58277	1.57146	3.65776
4.28413	2.12063	5.5377
4.67395	2.50044	7.54649
3.94008	2.21649	6.05859
4.31664	2.52442	7.50985
3.71241	2.44534	6.11567
4.92768	3.7465	12.3352
3.27231	1.77559	3.54558
3.13618	1.60458	3.31668
4.35204	1.99897	5.6951
4.8408	2.94951	9.97172
2.89725	1.36647	2.86022
3.05734	1.22079	2.51669
4.85816	2.75303	7.88418
2.97894	1.32198	2.87133
1.97819	0.846243	1.20098
2.12444	0.927031	1.38701
4.78335	3.08328	9.82044
5.14772	2.68184	9.15043
4.2995	1.90019	5.43361
4.30294	2.17747	6.28636
2.01091	0.962034	1.20899
4.18648	2.14512	6.06076
2.90624	1.30571	2.51236
3.52745	1.81625	4.19731
4.43085	2.03498	5.93124
3.97008	2.0599	5.37954
2.73013	1.23358	2.28252
2.36306	0.846813	1.36017
4.32285	2.17611	6.37631
4.05516	2.02035	4.88399
2.40588	0.918893	1.46699
4.01019	2.61806	7.3192
4.03618	2.18145	5.85061
3.48325	1.39602	3.45741
2.76019	1.38709	2.60043
1.95751	0.846521	1.1536
4.05525	1.7261	4.5722
2.91304	1.39146	2.81877
8.1396	1.86415	9.52665
3.6485	1.79379	4.72612
2.08058	0.881742	1.32569
5.59441	4.06882	16.0102
3.81815	1.62646	4.14023
2.38717	0.927121	1.53914
3.72841	1.81886	4.39512
2.40165	1.13262	1.6192
4.09056	1.93641	5.06088
3.33631	2.21794	5.56096
1.61197	0.669074	0.81045
1.44144	0.664977	0.693366
1.86505	0.827071	1.10387
3.47258	1.49531	3.43301
3.93931	2.04667	5.70141
3.81727	2.04287	4.82625
4.04939	1.69641	4.60432
2.65701	1.0885	2.10261
4.74457	2.39508	6.78709
4.1956	2.03745	5.85193
2.12975	0.818659	1.16161
1.77929	0.904416	1.14465
3.11178	1.4577	2.82998
2.11007	0.849063	1.19844
1.74896	0.534373	0.632516
5.43573	3.65416	13.6267
5.06889	2.78654	9.36435
5.18889	2.25636	7.38655
3.14676	1.39665	3.07404
3.50218	1.62489	3.92622
3.97132	1.69247	4.26748
3.25783	1.45891	3.02506
3.43236	1.39114	3.24764
2.76019	1.102	2.14453
3.65469	1.66446	3.64947
4.22767	2.00885	5.68587
2.09173	0.920181	1.35367
3.47713	1.41994	3.45317
3.36555	1.42262	3.29012
2.82625	1.16836	2.01849
4.59189	2.61072	8.32011
3.06497	1.58789	3.30086
3.82289	2.08688	5.63057
3.51013	1.79521	4.06892
4.62351	2.15823	6.91247
3.68777	1.98833	5.21744
2.5026	1.06216	1.92929
3.10903	1.15232	2.4256
2.26936	1.08417	1.75023
3.09067	1.24493	2.70922
2.39194	1.11942	1.92694
4.29873	2.94127	9.22626
3.06681	2.09508	4.56486
3.62878	2.24658	5.27537
3.31194	1.30902	2.94612
5.07632	2.63669	8.66524
3.94168	2.0541	5.42419
2.67482	1.05153	2.01397
2.4176	1.06148	1.79271
3.96213	2.26739	6.15656
3.03383	1.4102	3.04003
3.77301	1.93395	4.94763
4.74131	2.48199	8.28792
3.51637	1.64525	3.95258
4.75731	3.01706	9.84405
3.64326	2.22033	5.69959
3.32877	1.46394	3.4179
4.85256	2.69548	8.79312
3.30322	1.31823	2.64511
3.50342	1.58357	3.52731
3.81238	2.14933	5.78086
2.72238	1.28562	2.32651
4.59125	2.76592	8.42893
4.02866	2.01948	5.18243
2.91953	1.37083	2.60895
3.33513	1.33267	3.00283
1.59243	0.660833	0.739503
2.4659	1.06751	1.73189
1.69574	0.861897	1.09638
2.62262	1.2169	2.19079
4.81836	3.58027	11.6476
4.15439	2.31763	6.17531
4.34337	2.10928	5.59208
3.66652	1.80988	4.6562
1.86029	1.05905	1.15042
1.76052	0.806283	0.958469
3.74027	1.7313	4.18618
2.51786	1.00625	1.83666
3.52266	1.97839	4.72452
2.24519	0.979531	1.48555
1.46494	0.67877	0.691094
3.31105	1.39553	3.02415
2.44711	0.97812	1.68608
1.41768	0.615036	0.659291
2.78864	1.38688	2.64174
2.399	1.1167	1.95965
2.37302	1.04371	1.59088
2.47794	1.00445	1.7931
4.42213	2.35048	6.59516
1.50057	0.612289	0.638393
1.77076	0.591897	0.699186
1.7221	0.676532	0.746891
2.92064	1.18982	2.21394
2.94255	1.20124	2.4488
5.16066	3.25562	10.5019
1.45172	0.560679	0.572746
3.19142	1.69583	3.57072
2.3977	1.29772	2.12563
2.9599	1.0586	2.0298
4.26282	2.16106	6.13781
3.75342	1.85106	4.60779
3.70643	1.9114	4.89163
3.89653	2.26225	6.03367
2.47487	1.25811	2.15659
2.30433	1.02798	1.6635
1.6176	0.8516	0.966983
1.55768	0.578641	0.653099
3.78487	1.75738	4.32761
2.05184	1.03789	1.48858
1.58734	0.812776	0.857852
2.83618	1.18764	2.27832
3.10839	1.8874	3.82339
2.24039	0.934772	1.43904
2.3792	1.01881	1.71831
1.08048	0.508202	0.397756
3.06205	1.66118	3.56439
3.42173	1.65033	3.90346
5.23157	2.63701	9.07218
1.26102	0.516015	0.445883
1.87566	1.14445	1.44608
1.95393	0.835083	1.12762
1.97149	1.1088	1.52917
4.22339	2.04905	5.63669
1.99142	0.963802	1.35369
2.57445	0.985494	1.67609
3.24219	1.37543	3.0245
3.89641	1.95855	4.99879
2.64528	1.02156	1.81512
2.86444	1.14099	2.14716
3.49644	1.88939	4.33556
2.59717	1.28398	2.28148
2.68422	1.2381	2.32103
1.62068	0.527579	0.602509
3.12262	1.90124	4.35997
1.37577	0.699646	0.700452
1.34473	0.638773	0.638041
1.94451	0.781884	1.04818
1.65879	0.662734	0.795652
1.7399	0.826112	0.97803
2.25591	0.885172	1.29677
1.38875	0.67051	0.609615
2.57686	0.986923	1.69227
4.87628	2.45623	8.01984
3.43179	1.76658	4.18716
3.99038	2.13061	5.50863
4.18794	2.06526	5.45051
3.07574	1.41939	3.04245
4.46441	2.42612	7.18458
2.38231	0.931421	1.44812
2.64634	1.09092	1.93024
2.23551	0.875308	1.34637
2.7763	1.10463	1.96795
1.15367	0.662466	0.498303
1.6598	0.75152	0.873613
3.60917	1.85026	4.29031
3.15155	1.42958	3.00304
4.79347	2.5892	8.547
2.54139	1.13293	2.00778
2.40427	1.09798	1.89618
1.65045	0.76618	0.85173
1.54329	0.589961	0.613274
2.18264	1.10824	1.71971
1.53584	0.587234	0.574153
1.9935	0.985737	1.34215
2.73432	1.34825	2.4101
2.71311	1.04317	1.96317
2.6294	1.16822	2.09833
2.63448	1.27942	2.25946
2.6148	1.18529	2.02586
1.73601	0.803643	0.980141
2.96909	1.23761	2.48047
2.70212	1.09241	1.88162
3.16914	1.44123	3.26395
1.9117	0.769317	0.848564
3.69319	2.03709	5.11214
1.4006	0.732453	0.730989
4.31965	2.05812	5.74047
3.77124	2.12583	5.62381
3.85627	1.82198	4.89486
4.07582	2.13215	5.89379
3.51264	1.94958	4.35174
4.81937	2.5065	8.16134
4.42994	2.54783	7.72109
2.94663	1.1074	2.23765
2.37494	1.20107	1.92602
3.16754	1.45609	2.89623
2.62209	1.40515	2.52895
3.00408	1.12351	2.29971
1.80008	0.700146	0.893666
2.234	1.09908	1.70691
2.38939	1.25412	2.13457
1.8355	0.749274	0.96635
2.19617	1.1018	1.47675
1.40587	0.714996	0.732819
4.2462	2.25061	6.50939
3.66878	2.3875	6.12092
2.7327	1.15697	2.13485
2.72494	1.328	2.4652
3.5498	1.51154	3.57438
3.22443	1.4441	3.20182
4.03152	2.40463	6.61521
2.24459	1.00437	1.54423
3.16725	1.82491	3.75416
2.67861	1.16625	2.14723
3.41679	2.37132	5.43334
2.12763	1.16395	1.70508
3.63094	2.21213	5.42258
1.68555	0.836137	0.938487
3.83696	1.86985	4.84934
2.30332	1.00552	1.68946
2.06901	0.698241	0.992876
2.03057	0.827474	1.1082
3.12449	1.61821	3.27
2.92114	1.52414	3.15503
1.65101	0.688274	0.76814
2.83531	1.14622	2.19684
3.05849	1.92935	3.81592
4.20626	2.38083	6.38899
2.56976	1.06833	1.9746
2.42135	1.12602	1.93113
2.80112	1.0474	2.09697
2.59964	1.0306	1.91245
1.78947	1.07214	1.4041
3.62463	1.90326	4.73034
1.89949	0.943003	1.34826
4.49067	1.94207	5.20663
4.52494	2.2044	6.36554
2.31366	1.07452	1.73642
2.60608	1.15513	2.02539
4.26305	1.95454	5.08923
2.74438	1.3306	2.47129
1.67177	0.708738	0.849342
2.14543	0.896815	1.38141
2.1579	1.03884	1.39932
4.86701	2.80285	8.76519
4.63922	2.78242	8.31732
4.39646	2.54035	6.96281
3.39165	1.60002	3.62554
4.32995	2.0378	5.49051
5.69787	2.64531	9.74149
4.62173	2.14474	6.11569
2.92881	1.12838	2.24585
4.26472	1.89946	5.19095
2.93464	1.25519	2.69022
2.20719	0.948646	1.47918
4.77795	2.78273	9.02344
4.25789	2.16914	5.58248
2.80539	1.62214	3.33261
3.51639	1.50698	3.36894
5.9482	2.82989	11.1263
1.66229	0.754497	0.877449
2.22465	1.15458	1.83642
3.14457	1.43022	2.6326
1.31826	0.612475	0.570944
4.26991	1.98749	5.30848
4.40052	2.3255	6.45802
3.45759	1.37142	3.20323
3.6679	2.03046	5.12856
3.29099	1.45111	3.10743
2.52573	1.194	1.93285
3.91112	1.84103	4.39846
1.62726	0.754916	0.855014
4.56218	2.83834	8.47806
4.21099	1.83152	4.66596
2.35622	1.04359	1.73833
1.50568	0.790811	0.768015
3.05986	1.22403	2.34471
4.84834	2.41771	7.92853
4.81654	2.12538	6.74285
3.56469	2.21777	5.45456
4.19607	2.16373	5.50033
2.30721	0.999127	1.49683
4.3628	2.0723	5.9705
1.60327	0.612127	0.56183
1.1864	0.594058	0.550103
2.60474	1.13801	1.93769
1.63632	0.898904	1.04909
2.01047	0.807954	1.07796
1.35154	0.723872	0.656669
3.35535	1.55947	3.48131
4.46458	2.15668	6.35126
1.49323	0.795102	0.814925
1.52235	0.813216	0.943926
1.6877	0.886262	1.06936
2.87227	1.47839	3.0068
1.4117	0.734653	0.702686
2.02109	0.894529	1.26101
3.15574	1.52465	3.24676
2.27303	1.03041	1.64489
1.82394	0.702794	0.754057
4.4287	2.23238	6.3424
2.48536	0.996903	1.70225
3.40917	1.18637	2.66466
2.31121	0.986201	1.44839
3.38335	1.53963	3.45091
2.67583	1.23897	2.38066
1.50674	0.808868	0.886563
4.70594	2.37269	7.10366
2.46388	1.16861	1.98071
3.01504	1.42821	3.00469
1.83171	0.966484	1.19383
4.70866	2.43315	7.05835
4.99216	2.105	6.72029
2.4617	1.03097	1.68778
4.42503	2.50634	7.17645
2.52944	1.20344	2.14075
2.60985	1.20968	2.33566
4.64311	2.41792	7.45606
3.63569	1.86399	4.70803
1.4693	0.623951	0.700264
3.17469	1.64532	3.2973
3.53475	1.861	4.46475
3.59288	1.76664	3.87003
1.93157	0.988519	1.24144
2.25199	0.897003	1.31072
2.46256	1.14341	2.02456
3.48796	1.86619	4.55481
3.37286	1.50092	3.30826
3.30699	1.7695	4.00674
1.73243	0.776338	0.987457
4.66934	3.01705	9.46067
2.26035	1.00952	1.59588
2.23292	1.50848	2.48869
1.50433	0.851856	0.883823
3.56583	2.02895	4.99223
2.27796	0.940663	1.4976
5.68754	2.99985	11.3428
4.76319	2.24288	6.80149
3.13304	1.73413	3.51585
3.4345	1.41148	3.46799
2.62929	1.26095	2.27046
2.43528	1.02818	1.81761
1.76714	0.677556	0.873753
1.61645	0.627244	0.74813
2.07401	0.835566	1.16534
3.12872	1.16156	2.31998
2.97298	1.15385	2.29417
1.38876	0.697407	0.719576
4.31823	2.20108	6.07204
4.07031	1.9941	5.59599
1.8124	0.909051	1.13067
3.2303	1.28573	2.87091
2.42781	1.10722	1.92023
2.84698	1.40999	2.6342
2.90756	1.23913	2.46842
3.49399	1.55341	3.71891
2.66942	1.2504	2.04298
3.50737	1.49515	3.24969
4.17389	1.98471	5.3524
1.73453	0.794654	0.920216
2.37086	0.978969	1.51551
1.71913	0.911805	1.10014
1.35055	0.650971	0.652781
1.32535	0.670947	0.629772
1.15857	0.515908	0.442262
1.82376	0.781073	1.051
5.13019	2.31631	7.5421
3.28876	1.36446	2.87442
1.96533	1.03997	1.50958
4.04997	1.77646	4.61937
2.09651	0.95623	1.38855
4.49674	1.99884	5.56884
3.99756	2.20989	6.39097
2.90907	1.13757	2.17957
2.95446	1.09123	2.40876
2.85701	1.04654	1.99231
2.53107	1.1662	2.16395
3.16582	1.28264	2.55892
4.34394	2.23465	6.03692
3.21148	1.33307	2.84083
2.45559	1.26423	2.18454
1.44463	0.647843	0.698161
2.31675	0.992702	1.58192
2.55251	1.21952	2.17313
1.78559	0.833397	1.09893
1.57693	0.606263	0.683948
2.67857	1.01622	1.94515
3.42411	1.67978	3.93957
2.39091	1.04865	1.89805
2.62791	1.11488	1.98307
2.20558	1.0662	1.66535
2.70117	1.37259	2.35351
3.74973	1.84187	4.58475
4.24341	2.54902	7.69791
3.37646	1.76499	3.95773
3.48036	1.50322	3.39915
3.24211	1.52799	3.24213
2.49311	1.43036	2.35583
2.40045	1.04249	1.67066
2.6007	1.15958	2.1792
2.96032	1.60397	3.3308
2.17211	1.01965	1.62924
3.23274	1.75413	3.88081
2.28043	0.946829	1.40876
1.79926	0.761895	1.00598
1.7465	0.735818	0.89579
3.23923	1.61847	3.47065
3.64457	1.44458	3.38708
3.12863	1.37694	3.09253
2.18846	0.986057	1.57136
3.39353	1.69646	4.03949
3.09426	1.56472	3.52198
1.70837	0.921341	1.06819
1.60875	0.623041	0.724783
2.84125	1.43255	2.8315
2.67295	1.25812	2.12658
3.0033	1.50191	3.1452
3.5222	1.78988	3.95969
2.98111	1.39144	2.98662
4.00269	1.94626	5.50066
3.00798	1.55541	3.35231
3.16214	1.48787	3.22722
2.22114	1.15015	1.74505
1.8473	0.81921	1.10961
1.50428	0.605541	0.668451
2.58009	1.22462	2.23393
1.17983	0.546366	0.454317
4.15754	2.54115	7.45154
3.55816	1.84245	4.16056
3.49533	1.53031	3.43547
3.775	2.08771	5.2027
2.92618	1.51346	3.1649
3.68706	2.61736	6.31299
1.94377	0.8527	1.21531
3.38977	1.79796	4.14803
2.04203	0.789187	1.01856
4.02263	1.91379	4.78883
2.32949	0.853192	1.43383
3.1083	1.60996	3.32224
4.12286	2.49791	6.83545
2.72285	1.38787	2.64646
2.21768	1.10863	1.77884
1.88109	0.951705	1.24425
2.94733	1.34861	2.74896
1.76171	0.745338	0.931384
3.15744	1.46104	2.91827
3.32994	1.83488	4.12796
3.33557	1.77765	3.92884
1.54662	0.807566	0.951864
5.28047	2.63188	8.92984
2.5215	1.25283	2.27298
2.23196	0.890843	1.46014
3.0391	1.32323	2.77863
3.05863	1.43284	2.83217
2.19634	1.10381	1.81954
3.54967	1.79809	4.4334
1.56001	0.687678	0.828831
2.17775	0.950919	1.44575
2.84625	1.58673	3.17708
2.84059	1.45482	2.74829
2.6966	1.16712	2.29707
2.02256	0.841927	1.21733
3.15998	2.09904	4.26306
2.44461	1.08607	1.79173
3.47281	1.8121	4.3715
4.36376	2.27199	6.68286
2.65737	1.17686	2.00711
3.33806	1.64021	3.73235
1.62651	0.768155	0.851065
3.29123	1.53791	3.51837
2.67465	1.22017	2.24997
2.64195	1.25355	2.12348
5.31082	2.87288	9.40087
3.24535	1.33594	2.94215
3.279	1.93223	4.54797
2.62091	1.22204	2.19498
3.30565	1.6164	3.78692
1.60746	0.632267	0.75006
5.56716	2.30589	8.61258
1.33003	0.896565	0.863755
3.16916	1.51342	3.33385
2.98711	1.19533	2.46416
2.42174	1.29831	2.29387
2.94684	1.25644	2.48319
1.77391	0.812507	1.03554
2.65618	1.32514	2.3402
3.75053	1.99091	5.16994
1.04231	0.517589	0.416247
2.06084	1.05708	1.55083
2.20094	1.07197	1.61949
2.49466	1.34196	2.28593
2.09155	1.24277	1.76976
2.87013	1.03972	1.94995
1.3185	0.561048	0.549648
2.3376	0.970986	1.54392
3.70233	1.83645	4.6577
4.00329	1.96654	4.99873
2.1659	1.02724	1.56501
2.79194	1.40867	2.79446
1.66807	0.601503	0.658856
3.00857	1.51231	3.12327
2.49823	1.33632	2.35222
1.09044	0.565798	0.474384
2.89572	1.14708	2.43393
3.02827	1.53582	3.20916
1.25709	0.511471	0.434096
2.55522	1.04294	1.96073
1.26152	0.752494	0.698164
1.32319	0.564675	0.497908
2.14955	0.811102	1.20422
2.92675	1.25953	2.66679
2.00964	1.04859	1.58539
2.10431	0.896638	1.37167
1.55012	0.633426	0.648796
2.15396	0.907106	1.42171
1.35402	0.452762	0.431826
2.34901	0.921824	1.4408
1.99397	1.11861	1.60422
2.66512	1.4793	2.93828
4.75756	2.6171	8.36038
1.85457	0.803591	1.06381
3.5761	1.59843	3.90985
3.13921	1.46071	3.21324
3.57683	1.74203	4.12662
3.49533	1.37954	3.21876
4.50072	2.22034	6.94419
2.80985	1.46138	2.9371
2.3776	1.02738	1.65839
2.71431	1.08078	2.00876
1.83958	0.945587	1.24838
2.32996	0.993834	1.68371
2.5092	1.24298	2.26705
2.4741	1.20206	2.14732
2.37093	1.29071	2.05885
1.82372	0.764744	0.971209
1.96229	0.973311	1.28707
1.53453	0.66319	0.763317
1.95288	0.880474	1.25524
1.96796	0.963586	1.39138
1.94963	0.842889	1.14779
1.76095	0.786966	0.914258
3.89989	2.06546	5.47939
3.27492	1.90316	4.12081
3.97901	1.80158	4.81917
4.23395	2.21331	6.46137
3.75092	1.84077	4.53026
3.7459	1.94846	4.80796
2.51303	1.30818	2.37869
1.94641	1.08759	1.53669
1.40891	0.707541	0.679188
2.66736	1.30299	2.31336
2.53158	1.12857	1.96578
1.41223	0.730906	0.737311
3.82518	1.92361	5.06363
2.42173	1.3757	2.3309
3.88592	1.73753	4.60599
3.65232	1.67962	4.1427
4.31277	2.08118	5.82235
3.82563	1.59959	4.44868
2.04436	0.967513	1.49624
5.33158	2.85903	10.2659
2.74649	1.16862	2.35286
1.88015	0.794001	1.11406
1.78538	0.800508	1.05349
1.72417	0.81426	0.956071
2.85867	1.62657	3.03735
4.43584	2.33053	6.51983
4.16636	2.06008	5.97028
3.10371	1.47248	3.0487
1.45121	0.59407	0.653764
1.90329	0.751487	1.07606
4.39985	1.96259	5.81304
3.57894	1.63873	4.01646
4.33238	2.24226	6.59705
2.85789	1.27778	2.45843
1.4536	0.79681	0.783266
2.73336	1.28093	2.55952
4.51026	2.50631	7.76311
2.10521	0.880522	1.38686
1.93264	0.868675	1.13656
4.36116	2.2958	6.35137
2.37092	0.884658	1.4061
2.08094	1.0176	1.41521
4.00413	1.84912	5.02481
3.11037	1.54391	3.38744
4.03795	1.90155	4.8087
2.5807	1.43705	2.60438
3.81689	2.07921	4.87104
1.29848	0.743527	0.684695
1.96311	0.942804	1.28693
0.926747	0.473276	0.323517
2.21654	0.890395	1.40562
3.39718	1.58581	3.51212
3.52315	1.67313	3.91878
1.06562	0.41951	0.310601
2.71465	1.39288	2.79745
2.26499	1.01613	1.72241
2.24558	0.980295	1.65491
2.61854	1.39733	2.62151
2.30966	1.0019	1.58822
2.47471	1.13857	1.95735
3.86656	1.88193	4.79837
3.39344	1.73031	4.11177
3.14144	1.53183	3.33843
2.71272	1.33694	2.50826
1.92619	0.867488	1.22758
4.60496	2.4884	7.49949
3.8392	2.11912	5.87184
3.08026	1.58928	3.35407
4.23186	2.19831	6.30807
3.52315	1.70184	4.02618
2.3572	0.991609	1.62296
2.65612	1.24519	2.37475
3.42827	1.51789	3.61885
2.94505	1.22025	2.42512
2.81883	1.46459	3.0952
1.4709	0.56403	0.568721
2.08981	0.849144	1.2957
2.66998	1.26194	2.36652
2.40194	1.04565	1.84165
2.00748	0.766462	1.05471
1.95978	0.90382	1.27225
4.53475	2.45701	7.3468
3.59181	1.74577	4.21945
1.93412	1.04473	1.41888
3.14845	1.55175	3.5041
3.38139	1.55819	3.72728
3.117	1.76316	3.90042
3.30806	1.67982	3.69553
1.71943	0.656619	0.833639
3.45474	1.85679	4.50041
2.52302	0.974614	1.78019
2.30978	1.06236	1.73261
2.76612	1.08498	2.16197
2.60461	1.26668	2.21574
2.99839	1.42463	2.97895
2.32787	1.09534	1.77129
2.82749	1.24579	2.61118
3.37286	1.61913	3.68193
2.89271	1.25229	2.50425
2.10611	0.946055	1.48319
2.25344	1.07215	1.79923
1.72964	0.763734	0.955663
3.07115	1.37056	2.99452
1.72145	0.852826	1.0955
3.29816	1.46539	3.2799
3.78583	1.86991	5.11488
3.97628	2.2848	6.3284
3.60392	1.82169	4.48423
3.04226	1.35881	2.85475
3.36058	1.71324	4.07017
3.35104	1.64882	3.68105
1.85529	0.967547	1.28367
4.04892	2.11133	5.8267
4.41835	2.52229	7.26278
3.54518	1.87876	4.46486
3.82433	1.99208	5.30033
2.8369	1.29893	2.6141
2.63066	1.0657	1.91527
1.95158	0.766822	1.08632
2.12871	1.25868	1.93492
1.6161	0.778271	0.891626
2.23079	1.0013	1.55967
2.23608	1.20535	1.88903
1.50457	0.774786	0.818887
1.86742	0.975025	1.33377
4.47903	2.18045	6.87496
2.19289	0.967764	1.64104
3.10479	1.4831	3.3627
3.31675	1.46866	3.22538
2.51225	1.1228	2.06564
2.50933	1.18436	1.98216
3.25353	1.55884	3.64543
2.77535	1.12727	2.05993
3.33775	1.61494	3.81715
2.17493	0.994447	1.46789
2.84136	1.30038	2.23491
1.5571	0.576634	0.668584
1.43463	0.580846	0.484426
2.40599	1.1334	1.95918
2.14681	0.929577	1.40338
3.01467	1.21349	2.45449
2.53295	1.03038	1.78298
3.74996	2.00226	5.21414
2.61854	1.41062	2.66081
2.53895	1.10966	1.81656
2.83927	1.29047	2.60092
1.39035	0.671511	0.702166
1.3334	0.650945	0.628611
1.6859	0.821859	0.988633
2.81069	1.21507	2.21574
4.53875	2.57071	8.36195
2.56317	1.22472	2.26509
1.957	0.893778	1.2267
3.20912	1.63345	3.51042
4.38479	1.83798	5.62494
2.38054	1.28573	2.07801
4.28577	2.26107	6.55708
3.94452	1.71554	4.57635
3.4193	1.55523	3.70151
2.04003	0.980762	1.42772
4.00761	2.05524	5.65471
3.56066	1.59437	3.94814
3.60392	1.66966	4.38029
3.40486	1.37803	3.17202
1.59574	0.810524	0.930714
3.19498	1.65647	3.55427
2.81165	1.31257	2.66332
1.78466	0.73044	0.904066
2.78408	1.35365	2.70486
3.42391	2.40867	5.31311
4.79257	2.34347	7.45591
2.53144	1.06778	1.80637
2.79176	1.3754	2.63205
4.80463	3.2486	10.7077
4.0051	2.01247	5.4104
3.62287	2.03365	5.14598
3.76001	2.461	6.31058
		RMSE
		R2
