# Supplementary material for: Application of image processing and soft computing strategies for non-destructive estimation of plum leaf area
Source: PLoS One. 2022 Jul 11;17(7):e0271201. doi: 10.1371/journal.pone.0271201 (PMC9273089; doi:10.1371/journal.pone.0271201)
Supplement: S4 Table — (XLSX) [file pone.0271201.s005.xlsx]

## Sheet: 2021 Shahryari
Length	Width	Area
4.48124	2.50501	7.71808
4.68464	2.46655	8.39613
5.21118	2.44919	8.71338
5.52313	2.93897	11.0222
4.01916	2.06612	5.75699
4.89215	2.4668	7.89761
5.86618	3.14096	12.1592
5.15706	2.62783	9.63366
4.68402	2.26836	6.67589
2.47508	1.01588	1.69133
4.1195	2.03425	5.71599
3.54363	1.86286	4.091
2.14087	0.894423	1.31101
2.29136	0.945721	1.51282
3.78036	1.81784	4.65966
1.46532	0.619589	0.678848
2.55933	1.29643	2.33107
5.57692	2.70732	10.351
4.5541	2.36003	7.35044
4.55985	2.53572	7.96119
4.71816	2.04136	6.39068
3.3795	1.66775	3.57879
4.50446	2.26212	6.76525
4.63615	2.20343	6.70436
3.80165	1.5852	4.0382
3.99893	2.13679	6.24306
3.2975	1.36569	3.05376
3.46734	1.62537	3.96821
3.69249	1.54394	3.75489
4.20062	2.16106	6.15464
4.42775	2.08824	6.40743
4.39325	2.36792	7.04615
2.35373	1.05749	1.65652
4.40544	2.16845	6.50597
6.70106	3.504	17.2083
5.63497	3.10587	12.5437
2.499	0.963079	1.53642
5.38634	2.82272	10.845
3.34937	1.68919	3.79473
3.85047	1.86214	5.07792
3.21248	1.46001	3.36839
3.89829	1.53316	4.09756
3.127	1.48459	3.10729
2.55215	1.32547	2.35554
2.49104	1.14556	2.02482
2.2897	1.03496	1.73539
4.29826	2.33665	7.29552
2.93258	1.37853	2.61693
4.33283	2.13839	6.38304
4.49551	2.24787	6.47764
2.35778	0.998835	1.51326
2.89016	1.37996	2.72726
3.68301	1.47518	3.52315
2.62607	1.01904	1.82614
2.74995	0.92795	1.66795
2.34306	1.03346	1.53059
4.75321	2.53136	8.40086
3.15083	1.36856	2.92718
2.44464	1.16622	1.92592
2.85849	1.29023	2.66295
2.59763	1.20952	2.15759
2.14882	0.805841	1.19419
2.02992	0.886695	1.2352
3.33281	1.76166	4.17112
4.96153	2.5344	8.67456
4.62574	2.57454	8.53851
4.32448	2.29584	6.79802
4.16423	1.92751	5.4546
4.08076	2.03122	5.6047
3.97174	1.90203	4.86613
3.68706	1.67974	4.13878
3.29202	1.70242	4.09122
2.99661	1.31301	2.69223
3.54148	1.56104	3.75482
4.52689	1.89388	5.68059
2.98306	1.47952	3.02601
2.63029	1.23615	2.40361
3.38353	1.71045	3.64463
2.86098	1.03923	1.92759
3.04159	1.51053	2.87977
3.26434	1.28644	2.90191
2.3976	1.06694	1.78557
1.99434	0.676393	0.933025
4.22466	1.82988	5.45591
3.76004	1.90104	4.87859
2.74486	1.39825	2.56194
1.63377	0.644148	0.787146
3.62224	1.61953	3.74739
3.98795	1.96914	5.48963
4.81939	2.19433	6.87471
4.29061	2.08967	6.07052
3.53969	1.31776	2.94925
3.91981	1.71069	4.42537
2.04664	0.739458	1.03761
1.76273	0.466381	0.56567
4.75513	2.30617	7.25379
2.67708	1.40791	2.49952
3.4794	1.7486	4.23135
2.48858	1.00551	1.70903
3.68675	1.70715	4.62237
3.02072	1.10212	2.29669
3.73483	1.97755	4.7807
3.73969	1.19623	3.08945
2.28958	0.866551	1.24168
2.53787	0.930595	1.48537
1.95268	0.90909	1.24692
1.37803	0.642982	0.671347
1.66569	0.628045	0.699823
1.79844	0.644781	0.849489
1.60626	0.651736	0.667341
1.59603	0.558901	0.64236
2.70444	1.26807	2.36748
1.44127	0.609616	0.640394
4.01811	1.47138	3.98642
3.58139	1.5571	3.84586
3.01688	1.17783	2.40186
4.96621	3.10894	10.9423
3.7415	1.45497	3.52497
5.90618	3.08242	12.1917
4.83014	2.64337	8.73275
5.33843	2.66249	9.08328
3.92019	1.91485	5.27828
3.93983	1.79561	4.88762
2.40148	0.93183	1.59709
3.94603	1.86414	5.00975
2.37808	0.85721	1.34298
2.60603	1.29533	2.38474
2.61521	1.13466	2.12467
2.25402	0.758406	1.13032
2.31429	0.995136	1.51617
3.50096	1.45549	3.5407
2.07937	0.791846	1.11721
5.07553	2.80315	10.424
6.27378	3.64109	16.1235
6.23341	3.42585	14.8791
5.83233	3.58017	14.4015
6.54431	3.85846	17.9381
3.86353	1.70889	4.32885
4.79958	2.42744	7.87372
5.43661	2.99222	11.0964
2.9059	1.16872	2.30545
4.20365	1.778	5.07663
3.77099	2.45226	6.18902
3.07181	1.65525	3.52155
3.19787	1.56597	3.38229
3.80937	1.80275	4.78709
4.16526	1.90628	5.31198
2.85659	1.45016	2.87345
2.28033	0.891618	1.34701
2.7267	1.19221	2.37656
2.0447	0.740655	0.997305
3.83402	1.86291	4.79688
3.69359	1.79843	4.65373
3.39176	1.44067	3.2906
3.75164	1.88398	4.78832
2.49654	0.993772	1.68974
2.54488	1.02903	1.72184
3.05079	1.2858	2.71288
2.5492	1.06178	1.73623
6.69476	3.73791	17.1912
3.55647	1.49784	3.82707
3.19202	1.45687	3.09332
5.73099	3.08652	12.4762
4.75228	2.26042	7.15732
4.83735	2.27753	7.51869
5.17547	2.79504	9.5775
3.32219	1.60971	3.5299
4.44378	2.30591	6.86454
6.00831	3.6512	14.3126
3.42066	1.66907	3.72667
3.38505	1.5279	3.30521
2.72705	1.18989	2.11538
4.17725	1.98268	5.63081
3.11018	1.41851	3.1124
2.6907	1.18216	2.16734
2.49758	0.959126	1.63353
2.96816	1.29008	2.5146
2.22587	0.924363	1.26166
4.17579	1.92822	5.62743
3.06125	1.35683	2.74829
2.353	0.94257	1.43539
3.18319	1.57554	3.62123
3.63846	1.79937	4.56549
3.1903	1.31535	2.87597
3.10295	1.58367	3.42525
3.82204	1.84385	4.53591
6.40959	3.36847	13.8115
2.728	1.28905	2.41334
2.27376	1.06398	1.64102
4.43619	2.64316	7.34589
3.33216	1.62588	3.69047
5.50913	2.94159	11.3547
4.39119	1.92096	5.96843
3.96967	1.76857	4.78817
1.88954	0.906831	1.07964
5.40618	3.10257	11.4232
3.91932	1.83415	4.89836
5.63751	2.82091	10.8173
1.80028	0.837775	1.02458
5.44724	2.61928	9.32704
2.94663	1.20503	2.53878
2.7101	1.15229	2.08119
2.32951	1.03129	1.62396
2.0725	0.925122	1.26993
3.09687	1.49099	3.20092
4.33539	2.5985	7.65932
3.36038	1.48334	3.48938
4.57201	2.0529	6.44437
1.46768	0.568832	0.553747
4.02027	1.82569	4.86871
4.31335	2.33616	6.98373
3.51235	1.69189	4.1169
3.1625	1.46814	3.032
3.93002	1.78026	4.80566
3.83205	1.72079	4.54534
3.278	1.43516	3.20243
1.89869	0.809665	1.0117
2.95619	1.18915	2.49294
3.60218	1.76878	4.48208
2.24406	0.875176	1.40128
2.04467	0.711874	0.920152
5.32857	2.58277	9.16791
1.89941	0.749186	0.939944
3.39551	1.41615	3.42605
3.69359	1.739	4.26725
3.07534	1.3757	2.97968
3.41089	1.54759	3.73214
3.47657	1.66144	4.07271
2.36949	0.817915	1.31398
2.07891	0.819725	1.16687
2.65678	1.34727	2.40089
3.30988	1.34998	2.95161
2.44307	1.02731	1.69413
6.29892	3.36675	14.636
3.74156	1.6398	4.21708
3.09494	1.44062	3.29786
2.32252	0.971425	1.60611
2.89204	1.24146	2.30718
3.80523	1.75853	4.49467
2.98434	1.22795	2.37275
2.86182	1.438	2.82667
5.0298	2.54805	8.60286
6.29921	3.57267	15.0811
4.5295	2.06607	6.05148
3.72361	1.42083	3.57467
3.30446	1.70659	3.75344
4.90821	2.46909	7.94044
4.61557	2.31028	7.59462
3.1812	1.49273	3.2924
3.51876	1.81783	4.57406
2.7256	1.20975	2.29675
3.63535	1.82379	4.90376
2.18162	0.942388	1.46958
2.54827	0.993256	1.66973
6.16095	3.55128	14.9947
4.04618	1.64772	4.32691
3.91482	1.9502	5.41979
1.7287	0.620502	0.761024
2.10081	0.90258	1.26957
5.15413	2.46277	8.3275
4.40784	1.93	5.17315
6.16771	3.45602	13.9798
5.51099	2.99044	10.8447
3.93861	1.85166	4.85727
7.16401	3.8047	18.2987
6.55826	3.75081	16.0482
4.76559	2.35674	7.94274
1.73406	1.04317	1.28843
3.55651	1.72471	4.06868
3.49876	1.63033	3.98901
2.68012	1.41992	2.61624
3.43406	1.46062	3.37527
2.37125	1.13124	1.8232
2.90834	1.22625	2.62421
2.21998	1.08151	1.5046
5.4196	3.04343	10.5734
3.80007	1.95889	5.10588
3.67389	1.77832	4.78346
2.47597	1.075	1.7749
5.73888	2.88309	11.7504
2.98235	1.29021	2.64097
4.05196	2.33668	6.17438
6.03253	3.22848	13.0869
1.9575	0.835395	1.16842
6.40366	3.39405	14.8279
4.3612	2.1234	6.2699
2.64776	1.2048	2.21908
3.56002	1.61248	3.60376
4.36334	2.20077	6.96839
3.92583	1.9884	5.18763
4.19346	2.16691	5.83068
3.34625	1.36131	3.02793
2.90413	1.27489	2.54163
4.16387	1.58801	4.14002
3.88378	2.0156	5.18648
3.72616	1.53131	3.84787
4.27742	1.98813	6.04376
3.57901	1.79	4.38757
3.6288	1.60077	3.83124
3.1061	1.35931	3.02742
3.08392	1.2628	2.50301
3.04594	1.13864	2.38928
2.4612	0.817225	1.39481
7.36896	3.7603	17.9805
3.21812	1.35219	2.82633
4.14455	1.43352	4.00003
3.7969	1.88242	4.90535
4.65168	2.0874	6.78335
6.25335	3.33344	13.7336
4.57111	2.27844	7.0913
4.75604	2.32099	7.50898
4.31916	2.13052	5.92855
3.18796	1.42578	3.0554
5.28667	2.60743	8.8228
3.5	1.72824	3.92682
3.79898	2.03151	5.18017
3.01503	1.37251	2.93031
4.69618	2.23527	7.67465
2.56167	1.27111	2.19901
3.05553	1.53196	3.28217
3.34215	1.83332	3.76969
4.18136	1.82226	5.15545
4.45831	2.16913	6.84209
3.74928	1.79461	4.66271
4.51131	2.29966	7.44099
2.69898	1.06791	1.96299
2.59764	1.42414	2.49212
6.29307	3.28047	13.8717
6.16401	3.34727	13.5428
3.09185	1.34555	2.86621
5.22248	2.75838	9.79943
2.75071	1.45353	2.72597
7.1022	4.48178	20.9147
5.16879	2.94789	10.5973
2.90231	1.46248	2.90483
4.30178	1.93309	5.3705
4.93741	2.63711	9.04945
2.4151	1.10885	1.80644
4.74139	2.25932	7.13425
4.86949	2.4696	7.45017
4.49621	2.23522	6.57371
3.915	1.70256	4.27402
5.07719	2.71802	9.42947
2.75654	1.35046	2.66492
3.44532	1.81086	4.40802
3.21893	1.38404	3.06706
3.10925	1.47675	3.20539
4.62025	2.14656	6.82948
5.37872	2.41032	9.26444
1.30219	0.626236	0.592906
2.68582	1.29814	2.39839
3.15355	1.26268	2.84946
2.98079	1.27905	2.44994
6.23784	3.20672	13.4026
2.83215	1.39972	2.69634
5.05707	2.53656	8.77221
4.92199	2.24874	7.28303
2.05832	0.876512	1.25699
2.93347	1.55573	3.18921
6.34443	3.05936	12.6988
2.81367	1.02991	2.04672
6.42002	3.53884	15.2405
5.60924	2.82076	9.9593
5.68906	2.84145	10.5962
3.01465	1.3193	2.67091
4.98504	2.32539	7.83968
5.1941	2.45156	8.85122
5.40764	2.42497	9.05665
4.11881	2.15049	5.99106
4.67458	2.09497	6.53733
4.16754	2.07954	5.9975
4.43043	2.09663	6.80552
4.53785	2.49953	7.63419
3.10304	1.4731	3.12995
4.62382	2.35511	7.05485
2.61027	1.1374	2.02506
3.08436	1.2575	2.56565
5.20503	2.63565	9.15867
3.46733	1.45127	3.44006
2.99098	1.1336	2.1822
5.07777	2.46293	8.6287
6.15044	3.04305	12.239
3.13301	1.38373	2.97737
4.41703	2.32723	6.87626
2.69583	1.2374	2.18072
2.99475	1.59056	3.17381
4.63903	2.33541	7.46712
2.55261	0.92528	1.58247
1.94207	0.668642	0.941783
1.93026	0.868757	1.1632
2.22216	0.966273	1.34486
3.14845	1.3414	2.73596
2.19235	1.12889	1.72098
4.08249	1.77472	5.02352
5.43576	2.48912	9.1786
3.18395	1.18997	2.36793
1.91738	0.769315	0.985842
2.67465	1.13531	1.94156
2.37528	1.09297	1.75681
2.04192	0.82959	1.11049
4.50938	1.97437	6.16343
4.54755	2.23855	6.58424
4.09942	1.88544	5.26198
3.31376	1.52583	3.40206
3.66842	1.61035	3.8361
2.50066	1.2017	2.05868
2.36495	0.97674	1.57712
1.73322	0.634861	0.758156
5.23383	2.45372	8.48273
1.50496	0.644728	0.66863
1.85938	0.812615	0.938123
1.4159	0.59511	0.588816
2.46006	1.16814	1.93079
3.09759	1.16025	2.28707
2.54698	0.878635	1.58838
7.23733	3.91344	19.4936
5.1386	2.55376	8.83042
5.95088	2.97406	11.8242
7.06255	3.88185	19.0042
2.17277	0.985775	1.40722
2.70675	1.33465	2.43177
3.08771	1.21534	2.31775
1.76879	0.75221	0.919331
2.83582	1.30086	2.41812
1.46322	0.654266	0.682284
3.26291	1.48141	3.35814
3.47678	1.38652	3.45766
5.50695	2.92893	11.5441
2.15701	1.06372	1.64082
1.42615	0.617185	0.638506
5.1031	2.48019	8.63426
3.63059	1.35973	3.45766
2.96435	1.37049	2.68233
1.97124	0.815918	1.03961
2.58072	1.07998	1.85457
3.12149	1.60692	3.46033
2.04154	0.764862	1.10711
1.75437	0.913571	1.06425
1.95284	1.01289	1.38463
1.89868	0.965055	1.27891
5.29165	2.55398	9.1313
1.99932	1.0161	1.46437
6.48041	2.98851	12.7749
2.29631	0.999684	1.58184
3.14194	1.31291	2.84027
3.80727	1.68151	3.95442
2.29232	0.909559	1.34922
1.80155	0.951526	1.24485
1.89433	0.70444	0.985842
2.57482	1.22553	2.05945
2.75418	1.25606	2.42157
1.8763	0.868006	1.15567
3.3461	1.45253	3.33949
4.86255	2.38021	7.47366
5.86491	2.93337	11.621
4.58041	2.37185	7.40159
5.93296	2.87433	11.0838
3.83476	2.01964	5.33538
4.43577	2.11551	5.952
5.53294	2.98496	10.5223
5.81433	2.90576	10.5734
2.84412	1.22985	2.26011
2.00733	1.01233	1.43333
2.28108	1.04437	1.55657
2.20707	0.942141	1.3923
1.79243	0.683234	0.834098
2.64959	1.21326	2.00364
3.59773	1.76207	4.2983
4.49703	2.2827	7.07375
2.84276	1.41935	2.62722
2.07424	0.688946	0.93214
1.34325	0.529943	0.505554
1.56628	0.48998	0.521531
1.51725	0.653604	0.720431
3.85374	1.99662	5.44068
1.66614	0.713648	0.846274
2.3375	0.958943	1.51272
2.03051	0.840143	1.10437
5.48182	2.5038	9.14531
1.62698	0.778235	0.874427
1.55876	0.658777	0.688477
1.5253	0.703589	0.717334
3.26702	1.70312	3.60089
3.60959	1.68921	3.96758
2.19347	0.8874	1.25196
3.25009	1.8945	4.22412
4.71162	2.27192	7.02793
2.03533	0.805858	1.11281
3.44487	1.80455	4.27451
2.70823	1.49614	2.74117
3.84496	2.07773	5.38796
1.72181	0.951284	1.14406
5.80811	2.88292	10.8162
4.84905	2.14793	6.43151
2.25751	1.14425	1.87174
1.94634	0.695453	0.844022
1.67796	0.641338	0.712337
4.06056	2.07585	5.1785
1.95745	1.02043	1.40905
1.6575	0.622251	0.743798
1.65614	0.74405	0.810379
6.41539	3.23736	13.6498
3.26228	1.63371	3.67028
2.69095	1.16197	2.11611
4.22355	2.0082	5.63908
2.18849	1.07781	1.6399
2.28241	0.785226	1.24851
3.32044	1.38532	3.18317
2.24391	0.771975	1.14286
2.65932	1.2564	2.21689
5.99379	3.35399	12.326
1.75212	0.777042	0.933689
1.46414	0.66924	0.721839
1.88793	0.808379	1.00576
2.82622	1.34099	2.64967
3.91651	2.05264	5.26472
5.56562	3.02158	11.5682
3.81603	1.57953	4.26206
2.21915	0.998412	1.55544
2.18166	0.985436	1.48295
1.81742	0.731384	0.96522
3.50243	1.58881	3.77494
1.92262	0.744741	0.998651
1.74669	0.982623	1.21564
2.34246	1.15317	1.81938
1.48537	0.746383	0.745628
1.8989	0.781324	0.986264
4.07785	1.96411	5.53527
3.7367	1.38899	3.38045
5.52312	2.53337	9.43035
2.81826	1.60785	3.20478
3.49003	1.72348	4.15416
3.66704	1.8916	4.49031
2.86412	1.45673	2.89721
4.50504	1.83014	5.45658
2.4114	1.01794	1.72816
2.26722	1.06323	1.71423
2.36173	1.03588	1.42819
1.81463	0.773389	0.931155
2.29674	0.887155	1.45107
3.75202	1.71989	4.38417
1.97342	0.759452	1.0306
2.18463	0.984356	1.43819
1.84403	0.869915	1.08255
2.15984	0.994414	1.50336
1.93481	0.901053	1.12625
3.03993	1.47482	2.98885
4.06035	1.90643	5.67751
6.73131	3.43973	15.5264
4.20721	1.87461	4.86243
5.72519	4.24485	17.1337
3.20924	1.45607	3.14493
3.80476	1.6408	4.32721
4.5274	2.07238	5.99738
3.43732	1.68887	3.57097
5.13127	3.11115	10.5719
3.95222	1.58199	3.82152
2.22689	1.06912	1.70133
2.6711	1.08178	1.96242
3.09729	1.33471	2.84792
4.57026	2.41683	7.58563
4.70251	2.55573	8.01401
3.50321	1.6773	3.78567
4.20158	2.09445	5.84072
3.31668	1.54072	3.59674
2.43227	1.01403	1.62417
2.48078	1.03488	1.73882
1.85038	0.856307	1.06044
2.32735	0.780011	1.28842
2.26214	0.849865	1.27061
2.99144	1.21663	2.58168
2.56894	1.14401	1.83317
4.35686	2.3126	6.63648
5.02291	3.65126	13.3312
5.16844	2.41268	8.44613
2.71759	1.3075	2.38666
3.7575	1.44349	3.75162
4.52093	1.83874	5.7912
1.55056	0.739014	0.806383
3.66609	1.80303	4.64953
4.4952	1.9303	5.16265
3.17511	1.40374	3.00342
6.36798	2.87684	12.8527
2.72869	0.999016	1.69423
6.00238	3.01493	12.7566
2.49266	1.12163	1.98405
2.85157	1.22454	2.40876
2.5755	1.22037	2.15181
3.28584	1.61727	3.49389
2.28833	0.881639	1.34238
5.07771	1.95806	6.49699
2.31318	1.00965	1.44868
7.17117	3.83713	19.3142
1.94508	0.860954	1.12792
1.90467	0.698309	0.886124
2.47236	1.20184	2.07942
4.19847	2.27949	6.76316
2.37623	0.996007	1.61527
2.88682	1.10802	2.18993
3.23959	1.51688	3.25123
4.01085	1.76076	4.52598
5.09185	3.45452	12.101
5.9991	2.67778	10.931
2.01358	0.722442	0.915099
3.45849	1.65464	3.91906
2.86161	1.16659	2.10581
6.05234	3.03381	11.7318
1.71296	0.708709	0.811772
2.34677	0.856558	1.41158
2.08387	0.792892	1.08551
3.78708	1.70064	4.11103
3.19678	1.32733	2.68922
4.09975	1.95472	5.44022
3.89956	2.06508	5.49161
3.76939	1.79523	4.59252
3.49884	1.63132	3.44328
2.56456	1.05376	1.83215
3.25239	1.30161	2.64517
2.53574	1.10725	1.90838
3.61504	1.60619	4.00365
2.60106	1.00462	1.70532
2.90538	1.31519	2.50803
1.71387	0.673699	0.804743
3.72097	1.57066	4.04793
3.93489	1.82345	4.78457
2.90131	1.34061	2.72562
3.24568	1.42437	3.11315
4.4847	2.31993	7.36968
1.58508	0.626444	0.674629
2.42062	1.14991	1.97117
2.95231	1.19207	2.34824
1.53339	0.530213	0.514211
3.75409	1.87923	4.68437
3.35787	1.73269	3.83706
2.50176	1.35593	2.42618
2.62032	1.17893	2.10698
3.03959	1.45317	2.86924
5.5273	2.79353	10.6827
2.50662	1.51239	2.67594
4.02515	2.17248	5.90874
4.11306	2.17523	6.21521
4.51567	2.30125	6.98059
4.23778	2.39694	6.84102
3.38754	1.33406	3.05777
2.38109	1.19812	1.91642
2.08113	0.70492	0.978204
3.66684	1.69915	3.95116
2.23728	0.973806	1.58168
2.90118	1.62711	3.0206
4.61557	2.53196	7.91248
3.81785	1.81785	4.6154
1.20085	0.531745	0.458057
2.26493	0.881781	1.40994
3.26284	1.35761	2.92657
5.28703	2.83286	9.75806
3.29568	1.47532	3.24287
3.44276	1.63289	3.52091
2.12161	0.90174	1.28467
3.93719	1.9679	4.97099
5.47535	2.61535	9.86303
1.94267	0.634074	0.79623
2.25644	1.00029	1.54716
2.97652	1.39464	2.89103
3.65115	2.07522	5.22279
1.99601	0.740462	1.05373
1.98734	0.712802	0.979688
2.49576	1.04688	1.70016
7.64935	4.43912	23.5665
6.66698	3.14196	13.9567
2.26062	1.02117	1.70352
2.18404	0.936611	1.36417
2.50213	1.0788	1.77982
2.90172	1.30463	2.46913
3.81785	1.67171	4.14727
2.84499	1.18553	2.20937
5.27564	2.3058	7.84484
3.35797	1.60063	3.67984
3.37289	1.55122	3.53754
2.67959	1.01849	1.87917
2.75934	1.12208	2.19086
2.51753	1.08504	1.80919
2.24157	0.804285	1.19431
3.09862	1.33893	2.86174
3.38114	1.35081	3.10276
2.17871	0.845272	1.22969
5.47912	3.58147	13.3832
1.98463	0.901016	1.25944
1.67771	0.807016	0.915724
4.11414	1.71666	4.53387
1.12794	0.547145	0.419398
2.1474	1.00373	1.46414
6.25451	3.80361	17.0356
2.17225	1.16598	1.68384
2.37778	0.954895	1.55466
3.15307	1.39046	3.05668
2.88974	1.15458	2.14838
2.6781	1.0376	1.90986
3.03527	1.52697	3.18555
2.03088	0.674908	0.905961
1.54905	0.630025	0.680408
2.30533	0.859282	1.25835
1.56764	0.601329	0.650105
1.95868	0.800267	1.09582
1.82064	0.679833	0.884171
2.47968	1.50614	2.3366
3.52085	1.58554	3.50724
3.12293	1.4391	3.03669
4.23579	2.09107	5.83134
2.20394	0.790519	1.14901
1.86928	0.7742	1.04545
3.82898	1.74885	4.51356
3.16239	1.38493	2.83058
1.95181	0.703289	0.958679
2.70246	1.03299	1.87261
3.55912	2.2056	5.39461
2.41677	0.844866	1.38909
2.32396	1.00927	1.54131
2.00969	0.829853	1.09637
3.9033	1.76269	4.90703
1.54864	0.574614	0.619256
1.63729	0.600078	0.648699
1.559	0.544848	0.59481
2.00627	0.757539	1.0713
6.1023	3.31736	13.8523
4.00797	1.83186	5.1475
2.43092	1.02244	1.72718
4.3396	2.58575	7.83875
4.72663	2.10495	6.54409
5.39303	2.38554	8.82226
4.2	2.43628	6.83548
3.07121	1.25999	2.57715
5.91453	2.84494	11.3805
3.13199	1.62265	3.41797
5.91965	2.84475	10.2051
3.9814	2.04714	5.45835
4.83728	2.33928	7.69682
4.72369	2.31952	7.49877
3.80211	1.89886	4.99509
4.7446	2.20313	7.16391
2.74049	1.35744	2.41738
4.15732	1.94445	5.56444
3.70677	1.62495	3.91991
3.22754	1.37208	3.11385
2.67259	1.37967	2.43726
2.94323	1.39906	2.77057
2.84697	1.3441	2.60189
2.44913	0.95293	1.60297
2.71855	1.1996	2.19468
2.07797	0.872359	1.36875
2.47366	0.869303	1.30684
2.80979	1.14751	2.18835
4.44062	2.28647	7.07142
3.98673	1.9875	5.57819
4.16929	1.81856	5.19705
3.01115	1.39292	2.74194
3.0614	1.03374	2.28616
3.68435	1.80137	4.35238
5.16612	2.64243	9.16971
4.91032	2.80988	9.5336
3.79078	1.89217	4.76087
5.3514	2.72722	9.51198
4.55073	2.32396	7.13339
3.71474	1.90805	4.72234
2.45208	1.14101	1.8708
3.10221	1.06722	2.35427
4.31942	1.88904	5.70752
2.35393	1.02049	1.74227
3.05585	1.49995	3.24581
2.96984	1.65504	3.46104
1.91071	0.90388	1.26979
3.28408	1.45434	3.16336
5.43299	2.97117	10.8821
4.89063	2.60141	9.12242
5.28392	2.69512	9.71433
5.60327	3.42215	14.034
2.62691	1.16154	2.16774
4.30781	2.22173	6.32551
3.09177	1.42998	2.86973
3.66065	2.02288	4.99684
2.1449	0.927859	1.30495
1.88093	0.80996	0.994411
3.27916	1.62694	3.56417
5.02526	2.26531	7.71184
2.98791	1.43698	2.73615
2.50741	1.13072	1.93722
4.30467	2.16241	6.20985
3.62864	1.68756	4.30516
2.2993	1.07696	1.7259
2.95645	1.39157	2.78283
2.48669	1.03703	1.85322
6.1877	3.12874	12.1653
3.17527	1.80878	3.91843
3.04207	1.61827	3.41375
5.96045	3.23083	13.2638
5.01043	2.46723	8.50126
6.22568	3.40688	14.2698
5.48291	2.95431	11.0213
2.4733	1.36583	2.31614
2.47257	1.01364	1.71944
7.65928	4.22941	22.2319
2.09784	1.02824	1.42951
2.44922	1.08959	1.845
2.67926	1.1139	2.11445
4.21844	2.01981	5.58465
3.01902	1.50897	3.11102
2.55571	1.16755	2.12833
4.7849	2.56291	8.48469
2.39245	1.22711	2.03308
2.85727	1.21666	2.21698
4.8453	2.40556	7.63922
2.57108	1.38536	2.44507
2.7158	1.1897	2.2186
3.26458	1.32746	3.01206
4.35076	2.05915	5.49661
2.56612	1.06867	1.7773
3.11429	1.58632	3.74794
2.9547	1.53152	3.02069
3.92349	1.88215	5.09573
5.77212	2.96859	11.1745
4.83799	2.18151	6.88718
4.30781	2.27918	6.09513
2.90292	1.28928	2.6514
6.22147	3.43253	14.7395
3.06607	1.53442	3.21496
2.94158	1.46287	2.90563
2.4995	1.19218	1.88535
4.17343	2.03066	5.88832
3.41307	1.64952	3.88233
2.37972	0.942626	1.53864
2.07586	0.940222	1.38498
1.20233	0.651591	0.55534
4.58519	2.4163	6.69048
3.28943	1.55457	3.56309
5.032	2.56978	8.67156
3.92618	1.88635	5.17158
2.00857	0.943348	1.3189
2.65814	1.15591	2.12227
3.13713	1.59684	3.5474
2.66168	1.20792	2.03146
3.16605	1.58613	3.34787
2.55676	1.22013	2.18364
2.39006	1.15918	1.92348
2.27349	1.08717	1.79145
3.54634	1.69105	4.04568
3.49608	1.83032	4.51129
4.47094	2.31767	6.70059
2.84491	1.6734	3.40964
4.27939	2.18322	6.38028
2.45967	0.921789	1.63907
2.01888	0.810006	1.13554
4.31792	1.99908	5.68091
3.49568	1.41649	3.25477
3.14956	1.67006	3.6962
3.50912	1.6658	3.82123
5.23189	2.63303	9.03087
3.47397	1.7563	3.93123
1.98699	0.984783	1.30778
4.0181	1.72584	4.50045
3.23354	1.69293	3.46272
3.08829	1.38238	2.68542
2.49578	0.919304	1.66588
3.60188	1.58646	3.87788
3.28505	1.7038	4.0153
2.08315	1.00503	1.36383
3.35454	1.62046	3.63315
4.43694	2.34002	6.52113
2.29519	0.986262	1.52025
3.84281	1.98915	5.39092
3.81961	1.97079	4.84002
2.43058	1.173	1.91082
0.956164	0.470473	0.324554
2.91626	1.27969	2.35952
3.99058	2.12127	6.01214
2.68328	1.23485	2.17158
4.39568	2.43833	7.31716
6.66064	3.97286	18.4931
7.19851	4.21862	21.1752
5.75728	2.93412	11.5597
5.16288	2.67586	9.55654
5.44014	3.0428	11.6591
5.76027	3.2471	12.8981
7.27973	4.54912	23.1525
7.38779	3.89412	19.7746
7.34173	4.35657	22.0169
6.23223	3.48349	14.4212
6.47256	3.75888	16.7614
4.75805	2.35472	7.46331
5.56038	3.05242	11.7533
7.45074	4.08017	21.4523
6.46566	3.1875	13.9691
6.75065	3.53762	16.3212
5.88209	3.53193	13.5175
5.69087	3.64227	14.2992
5.02036	2.68873	9.0683
5.64288	2.95122	11.2077
7.51156	4.80955	25.1487
7.51555	3.98042	20.5458
6.61324	3.71073	16.8963
6.33753	3.47552	14.6293
		RMSE
		R2
