# Supplementary material for: Application of image processing and soft computing strategies for non-destructive estimation of plum leaf area
Source: PLoS One. 2022 Jul 11;17(7):e0271201. doi: 10.1371/journal.pone.0271201 (PMC9273089; doi:10.1371/journal.pone.0271201)
Supplement: S5 Table — (XLSX) [file pone.0271201.s006.xlsx]

## Sheet: 2021 Jangali
Length	Width	Area
4.47888	2.35679	6.91747
4.32042	2.49932	7.15935
3.90957	1.94567	4.96398
3.51794	1.43605	3.24257
4.27595	1.82611	5.2174
3.27072	1.67403	3.69432
3.12362	1.19987	2.61731
3.43265	1.76931	4.04465
3.34331	1.57975	3.28393
3.60489	1.62827	3.61479
3.51906	1.71405	3.84204
4.4464	2.41599	7.03593
2.45639	0.974118	1.60591
3.07438	1.45987	3.16106
3.4678	1.62149	3.50793
3.10003	1.28223	2.68391
3.10781	1.57756	2.95615
2.39235	0.917481	1.48107
2.2782	1.12679	1.68181
3.8998	1.66438	3.92123
3.5579	1.60445	3.58146
4.43992	2.054	5.86846
3.80631	1.93951	5.02359
2.71992	1.50902	2.99547
3.31171	1.56938	3.45596
3.61171	1.58706	3.65092
4.55654	2.85478	8.5687
2.48703	1.11965	2.05799
1.92144	0.850325	1.2129
2.16173	1.03515	1.63066
2.00953	0.956023	1.36442
2.23823	0.741179	1.05363
1.99116	0.991853	1.32922
2.40557	1.0973	1.87193
2.16303	0.841292	1.22429
3.4268	2.38958	5.52962
3.64277	1.74181	4.16509
2.07226	1.12671	1.73312
2.77618	1.0616	2.08857
3.23654	1.40345	3.09765
2.95127	1.18482	2.3338
1.86544	0.912527	1.24145
3.76378	1.80098	4.54017
4.50202	2.4363	7.06294
4.05717	1.69674	4.50475
1.78952	0.86716	1.11908
1.81075	0.879163	1.21461
3.74438	1.81439	4.50904
3.77219	1.86228	4.33003
2.55911	0.8451	1.45995
2.55339	0.957876	1.64881
3.74015	1.66599	3.71191
3.15193	1.48663	2.99932
2.13879	1.07793	1.68582
3.38563	1.74447	4.05202
3.56897	1.7631	4.06214
1.95042	0.876322	1.17595
2.14495	0.943661	1.50989
4.08062	2.08938	5.88595
2.16699	0.814273	1.19591
3.61843	1.65528	3.83401
2.45596	0.921036	1.51275
1.93704	0.963976	1.28407
2.17404	0.920615	1.40567
3.68289	1.67839	3.8114
3.89133	1.54366	4.05064
2.25329	0.825947	1.27098
3.79134	1.81078	4.36555
2.25644	1.02456	1.59013
1.90766	0.941114	1.28088
2.01019	0.870787	1.13068
3.08693	1.49801	3.16095
2.76218	1.14256	2.10006
2.39586	0.991611	1.67587
3.94311	1.9036	4.81818
2.06045	0.872448	1.37696
1.95299	0.913977	1.23595
2.27295	0.991516	1.48019
2.09866	0.927789	1.46028
2.24669	0.982493	1.43405
2.30016	0.833125	1.17298
2.0733	1.02137	1.37658
2.91789	1.31119	2.65229
3.22151	1.54561	3.19769
1.99558	0.902406	1.18629
4.10411	2.04481	5.37332
2.18156	1.18325	1.7461
2.59	1.11948	2.10006
3.75062	1.77123	4.11988
2.82603	1.20097	2.13625
3.52546	1.48299	3.30032
3.03132	1.25665	2.32406
3.15711	1.79465	3.71032
3.01883	1.22662	2.62325
2.28456	1.09596	1.7775
1.98555	0.963747	1.33885
3.13685	1.90284	4.20529
2.31398	1.08921	1.7973
2.1284	0.85746	1.21637
2.35714	0.893478	1.4093
2.14782	1.10925	1.67829
2.33065	0.979286	1.38268
4.10582	1.79432	4.63416
3.3174	1.41347	3.22904
2.98055	1.70098	3.46657
3.75156	1.74548	4.12159
3.97349	1.89552	4.57465
2.43462	1.0702	1.90576
1.73987	0.824448	1.04681
2.68889	1.10424	2.00101
2.13648	1.0357	1.59024
1.96839	0.831108	1.08119
1.61883	0.867339	1.07277
3.1817	1.25368	2.73005
2.64652	1.03892	1.82123
2.08116	0.833744	1.25773
1.97572	0.852018	1.16737
3.00135	1.40487	2.57425
2.90845	1.17734	2.16358
2.40207	0.991427	1.57198
2.04966	0.956462	1.1754
3.50942	1.55274	3.61429
3.75885	1.57626	3.85749
4.91005	2.40268	7.54389
3.65916	1.68801	3.99658
1.98283	0.846521	1.08438
3.55233	1.43518	3.38721
3.17836	1.18031	2.50885
3.49521	1.47928	3.35355
3.14218	1.40054	3.01329
3.97449	2.01377	5.09052
1.86134	0.923816	1.16918
2.34695	0.81867	1.28517
2.59964	0.958349	1.74715
2.43374	1.12736	1.76051
3.3632	1.28688	2.81178
2.45686	0.947293	1.56505
2.3673	1.01115	1.68368
2.52669	1.15684	1.98314
1.81442	0.879203	1.17633
2.05732	0.958301	1.33241
2.24277	0.814078	1.26196
1.7447	0.845997	1.01514
4.47888	2.35679	6.91747
4.32042	2.49932	7.15935
3.90957	1.94567	4.96398
3.51794	1.43605	3.24257
4.27595	1.82611	5.2174
3.27072	1.67403	3.69432
3.12362	1.19987	2.61731
3.43265	1.76931	4.04465
3.34331	1.57975	3.28393
3.60489	1.62827	3.61479
3.51906	1.71405	3.84204
4.4464	2.41599	7.03593
2.45639	0.974118	1.60591
3.07438	1.45987	3.16106
3.4678	1.62149	3.50793
3.10003	1.28223	2.68391
3.10781	1.57756	2.95615
2.39235	0.917481	1.48107
2.2782	1.12679	1.68181
3.8998	1.66438	3.92123
3.5579	1.60445	3.58146
4.43992	2.054	5.86846
3.80631	1.93951	5.02359
2.71992	1.50902	2.99547
3.31171	1.56938	3.45596
3.61171	1.58706	3.65092
4.55654	2.85478	8.5687
2.48703	1.11965	2.05799
1.92144	0.850325	1.2129
2.16173	1.03515	1.63066
2.00953	0.956023	1.36442
2.23823	0.741179	1.05363
1.99116	0.991853	1.32922
2.40557	1.0973	1.87193
2.16303	0.841292	1.22429
3.4268	2.38958	5.52962
3.64277	1.74181	4.16509
2.07226	1.12671	1.73312
2.77618	1.0616	2.08857
3.23654	1.40345	3.09765
2.95127	1.18482	2.3338
1.86544	0.912527	1.24145
3.76378	1.80098	4.54017
4.50202	2.4363	7.06294
4.05717	1.69674	4.50475
1.78952	0.86716	1.11908
1.81075	0.879163	1.21461
3.74438	1.81439	4.50904
3.77219	1.86228	4.33003
2.55911	0.8451	1.45995
2.55339	0.957876	1.64881
3.74015	1.66599	3.71191
3.15193	1.48663	2.99932
2.13879	1.07793	1.68582
3.38563	1.74447	4.05202
3.56897	1.7631	4.06214
1.95042	0.876322	1.17595
2.14495	0.943661	1.50989
4.08062	2.08938	5.88595
2.16699	0.814273	1.19591
3.61843	1.65528	3.83401
2.45596	0.921036	1.51275
1.93704	0.963976	1.28407
2.17404	0.920615	1.40567
3.68289	1.67839	3.8114
3.89133	1.54366	4.05064
2.25329	0.825947	1.27098
3.79134	1.81078	4.36555
2.25644	1.02456	1.59013
1.90766	0.941114	1.28088
2.01019	0.870787	1.13068
3.08693	1.49801	3.16095
2.76218	1.14256	2.10006
2.39586	0.991611	1.67587
3.94311	1.9036	4.81818
2.06045	0.872448	1.37696
1.95299	0.913977	1.23595
2.27295	0.991516	1.48019
2.09866	0.927789	1.46028
2.24669	0.982493	1.43405
2.30016	0.833125	1.17298
2.0733	1.02137	1.37658
2.91789	1.31119	2.65229
3.22151	1.54561	3.19769
1.99558	0.902406	1.18629
4.10411	2.04481	5.37332
2.18156	1.18325	1.7461
2.59	1.11948	2.10006
3.75062	1.77123	4.11988
2.82603	1.20097	2.13625
3.52546	1.48299	3.30032
3.03132	1.25665	2.32406
3.15711	1.79465	3.71032
3.01883	1.22662	2.62325
2.28456	1.09596	1.7775
1.98555	0.963747	1.33885
3.13685	1.90284	4.20529
2.31398	1.08921	1.7973
2.1284	0.85746	1.21637
2.35714	0.893478	1.4093
2.14782	1.10925	1.67829
2.33065	0.979286	1.38268
4.10582	1.79432	4.63416
3.3174	1.41347	3.22904
2.98055	1.70098	3.46657
3.75156	1.74548	4.12159
3.97349	1.89552	4.57465
2.43462	1.0702	1.90576
1.73987	0.824448	1.04681
2.68889	1.10424	2.00101
2.13648	1.0357	1.59024
1.96839	0.831108	1.08119
1.61883	0.867339	1.07277
3.1817	1.25368	2.73005
2.64652	1.03892	1.82123
2.08116	0.833744	1.25773
1.97572	0.852018	1.16737
3.00135	1.40487	2.57425
2.90845	1.17734	2.16358
2.40207	0.991427	1.57198
2.04966	0.956462	1.1754
3.50942	1.55274	3.61429
3.75885	1.57626	3.85749
4.91005	2.40268	7.54389
3.65916	1.68801	3.99658
1.98283	0.846521	1.08438
3.55233	1.43518	3.38721
3.17836	1.18031	2.50885
3.49521	1.47928	3.35355
3.14218	1.40054	3.01329
3.97449	2.01377	5.09052
1.86134	0.923816	1.16918
2.34695	0.81867	1.28517
2.59964	0.958349	1.74715
2.43374	1.12736	1.76051
3.3632	1.28688	2.81178
2.45686	0.947293	1.56505
2.3673	1.01115	1.68368
2.52669	1.15684	1.98314
1.81442	0.879203	1.17633
2.05732	0.958301	1.33241
2.24277	0.814078	1.26196
1.7447	0.845997	1.01514
3.4436	1.78065	4.09339
1.75718	0.739365	0.906626
1.81667	0.678854	0.891199
3.50724	1.68144	3.8291
3.94447	2.51836	6.63351
4.09857	2.02702	5.34045
2.84049	1.28879	2.40751
4.38894	2.27738	6.32188
2.87174	1.33139	2.34699
3.14296	1.55136	3.23803
1.79427	0.867218	1.14468
3.29636	1.33542	2.50981
4.16601	2.06968	5.81589
2.80109	1.16127	2.28147
3.02425	1.26136	2.58446
2.02952	0.806701	1.09125
2.14877	0.747287	1.07688
3.10886	1.15523	2.32644
1.48246	0.929928	1.00901
3.80224	2.05988	4.93855
3.82368	2.04578	4.66658
3.06438	1.48701	2.81324
3.98804	2.04433	5.06879
1.93212	0.87534	1.20983
2.8055	1.11032	2.08977
2.74413	1.34376	2.48001
2.91143	1.29523	2.3162
3.6342	1.78086	4.39067
2.82371	1.24038	2.38117
3.62339	1.54969	3.3874
3.57026	1.89815	4.40597
2.05024	0.854221	1.27517
3.10051	1.35021	2.58015
2.25773	0.886172	1.40998
3.26815	1.33124	3.01641
2.23234	0.869001	1.32953
2.57009	1.16559	2.05769
2.64463	0.97088	1.70095
3.48208	1.93616	3.856
3.24914	1.54274	3.13166
3.86783	2.08783	4.8792
3.20039	1.57226	3.35834
4.21628	2.4055	6.48488
2.40105	0.997835	1.67788
3.21101	1.63558	3.40332
3.39651	1.66345	3.63777
2.47966	1.22333	2.25777
3.54122	1.65865	3.63975
2.72719	1.1689	2.08891
3.27714	1.52403	3.23038
2.70319	1.29623	2.13537
2.38333	1.0913	1.79886
2.07239	0.903562	1.28609
3.21424	1.37134	2.79455
2.78468	1.17118	2.09094
3.44096	1.65953	3.5691
1.97794	0.944335	1.2835
3.24686	1.2624	2.69682
3.43996	1.76204	4.05127
2.55893	1.13581	2.09304
2.03877	0.909866	1.3059
1.72409	0.923847	1.15788
3.01242	1.33742	2.68281
2.86605	1.12045	1.88105
2.17171	0.817863	1.22569
2.94699	1.37478	2.74105
2.81654	1.21813	2.22378
2.74055	1.18878	2.19324
2.33143	0.9466	1.57194
2.94512	1.34385	2.61365
3.13327	1.25024	2.69089
2.29005	1.04965	1.59008
1.81254	0.989053	1.24611
2.48353	1.15797	2.03831
3.11955	1.2742	2.71162
2.26883	1.04467	1.75617
2.9317	1.41616	2.79411
2.70484	1.06086	2.07484
2.04131	0.877784	1.2268
2.46646	0.917442	1.49673
2.61877	1.04361	1.56565
3.3097	1.67946	3.6237
1.79619	0.955803	1.30417
2.03989	0.980324	1.48087
2.24664	0.951515	1.55275
3.11718	1.58711	3.20404
2.8435	1.0556	2.13247
2.002	0.877576	1.13327
1.72866	1.02384	1.3038
2.8976	1.13597	2.04319
2.355	1.24921	2.13561
2.56764	1.0592	1.80565
2.157	1.02532	1.51869
2.25284	1.02487	1.66572
3.10989	1.43521	2.91455
3.06792	1.34211	2.81238
3.08055	0.966643	1.92738
3.35337	1.78855	3.95681
3.17219	1.32895	2.56972
3.80841	1.77881	4.25925
2.80725	1.27591	2.1622
3.69039	1.8702	4.29788
2.5442	1.17905	2.058
2.51844	1.1823	2.06176
4.13847	2.4329	6.82755
3.42203	1.71664	4.08224
2.30311	0.832335	1.29825
3.36928	1.89294	4.10772
1.71127	0.829674	1.04381
3.70762	1.39507	3.19163
2.28176	0.91794	1.47921
5.62721	2.06362	7.26277
3.16783	1.38769	3.03634
2.85422	0.918263	1.83576
2.01258	0.943597	1.35285
2.52072	0.988452	1.71341
2.13518	1.02552	1.64012
4.20491	2.24706	5.69793
4.04564	2.07724	4.81096
2.15657	0.942276	1.43565
2.38507	0.895668	1.35717
3.4898	1.25673	2.43213
2.90863	1.30093	2.62173
3.80103	1.45938	3.62395
2.20321	0.931568	1.46853
3.4532	1.34191	2.87352
2.46401	1.12398	1.94231
4.29203	2.15947	6.16066
1.83695	0.931775	1.21755
2.61729	1.08135	2.03073
3.63846	1.51882	3.36075
1.61931	0.887381	1.06287
2.75275	1.21587	2.15597
2.21692	1.10275	1.62574
1.95536	0.91637	1.07058
1.76259	0.844648	1.05818
2.53273	1.23121	2.21952
3.23536	1.19358	2.53208
1.98517	0.789542	1.01888
2.06125	0.794521	1.07398
1.82343	1.13351	1.55689
1.83318	0.763928	1.05491
1.78537	0.818665	0.96949
1.7899	0.657549	0.817621
1.92637	0.749779	0.979948
1.48903	0.71032	0.792988
1.61688	0.885548	0.987984
1.57869	0.805319	0.923202
1.8066	0.800404	1.01778
1.24041	0.720929	0.628887
1.60177	0.813858	0.923911
1.71706	0.776712	0.932904
1.86635	0.832536	0.992612
1.64539	0.875041	0.9553
1.60149	0.744153	0.802166
1.54949	0.829813	0.881154
1.6393	0.850438	0.968303
1.43436	0.813961	0.883669
1.51766	0.720659	0.812685
1.40036	0.662289	0.657175
1.7019	0.838879	0.967639
1.3448	0.697359	0.637972
1.27983	0.621932	0.568639
1.46518	0.799175	0.823143
1.35344	0.741135	0.747918
1.59374	0.83989	0.944996
1.48956	0.800075	0.872501
1.22158	0.577923	0.461161
1.63047	0.611654	0.710714
1.57619	0.641156	0.686251
1.29288	0.787685	0.69276
1.94856	0.69197	0.785661
1.57021	0.819331	0.893201
1.55664	0.727547	0.821354
1.77283	0.674149	0.815924
1.18157	0.651669	0.544592
1.49164	0.685316	0.746329
1.76846	0.898641	0.994509
1.86971	0.785831	0.933042
1.23143	0.72619	0.635843
1.50227	0.556434	0.567174
1.41705	0.667726	0.716251
1.80825	0.709717	0.847205
3.24133	1.61999	3.40805
2.08933	0.941912	1.36102
1.73822	0.937202	1.1732
1.96505	0.881659	1.22664
2.57467	1.08782	1.93633
4.126	1.84421	5.40797
1.1764	0.669285	0.516641
2.02735	0.882694	1.27219
2.16308	0.825069	1.25313
1.30683	0.640025	0.623203
2.20737	0.940314	1.26383
1.53363	0.666208	0.629141
1.29621	0.673961	0.623516
1.33141	0.824313	0.741094
1.13922	0.599645	0.501406
1.78194	0.965941	1.16813
1.86317	0.710231	0.913984
1.53877	0.798527	0.77875
1.51678	0.660733	0.633516
1.80213	0.859402	1.15891
1.66363	0.86896	0.96
1.55212	0.751595	0.819609
1.5228	0.812034	0.904219
2.05746	0.902358	1.31875
1.49086	0.569827	0.573672
2.02122	0.840305	1.12906
1.40451	0.610532	0.577969
1.71906	0.878207	1.06336
3.72896	1.13453	2.69242
1.53755	0.837269	0.910625
5.21262	1.92559	6.33273
1.65232	0.858926	0.965547
1.50187	0.603621	0.521172
3.81486	2.14523	5.67203
2.03811	0.855111	1.0607
1.37778	0.750868	0.705937
3.06566	1.81685	3.90023
2.6269	1.28562	2.2857
3.20432	1.86365	4.07195
3.71404	1.69686	3.92805
3.17746	1.37866	2.82539
4.07149	1.49914	3.57555
2.93793	1.65168	3.33875
3.26164	1.42581	3.26047
2.05095	0.983689	1.46508
3.22127	1.08692	2.25227
2.62574	1.03126	1.62523
2.97595	1.18912	2.17414
3.19436	1.27241	2.58922
3.96447	1.9097	5.27523
1.5977	0.71548	0.764687
1.35208	0.784901	0.756016
2.60942	1.1495	2.07078
2.52874	1.38477	2.18203
2.25257	0.920477	1.48086
2.47815	1.34942	2.1257
1.77856	0.856029	1.10492
6.43292	2.29522	10.1247
1.8956	0.910004	1.21437
1.43837	0.663512	0.719141
1.82491	0.765961	0.962031
4.08798	1.76447	4.61617
3.36584	1.64233	3.735
1.87054	0.951348	1.30391
2.88531	1.63176	3.2625
5.31691	3.36618	11.952
2.84347	1.18204	2.27055
3.01936	1.24436	2.31891
2.82669	1.24776	2.24688
4.36314	2.0469	6.05828
2.70647	1.20683	2.17453
2.11933	1.02118	1.31453
1.51348	0.603947	0.648984
2.20355	1.15964	1.7043
1.48881	0.679128	0.692109
3.25615	1.40004	2.89539
1.70555	0.92373	1.12414
2.02009	0.816484	1.17797
3.28921	1.48777	3.25383
1.5958	0.901686	0.938516
2.15058	0.81199	1.1782
2.03055	0.946481	1.37453
1.82491	0.764505	0.930156
3.36127	1.6718	3.74492
1.86288	1.11328	1.33586
1.82654	0.758606	0.877812
2.55248	1.024	1.7825
1.2772	0.615113	0.548438
3.1767	1.78694	3.93023
2.94165	1.30906	2.39016
3.43586	1.74665	3.89531
3.80249	1.5782	3.70578
3.05619	1.30585	2.59859
5.51056	2.37805	7.89969
4.10617	2.2846	6.41812
4.91733	2.72992	9.25477
1.75165	0.720303	0.9125
2.75097	1.46574	2.77305
1.71159	0.896554	1.0718
3.96303	1.90258	4.65703
2.05719	1.25778	1.83578
3.99032	2.13196	5.63422
1.85826	1.11226	1.48523
2.23397	1.29002	2.00117
3.42356	1.71276	3.99492
5.08874	2.39797	7.76312
2.21416	1.00744	1.5032
1.54151	0.676488	0.681016
1.65123	0.771773	0.885469
3.22648	1.35151	2.63867
2.38475	1.10959	1.79164
3.14059	1.15051	2.49352
3.9289	2.20808	5.51859
1.24612	0.58795	0.53625
2.52197	1.04755	1.58266
1.95144	1.02857	1.38516
3.64411	1.45093	3.31547
1.85481	0.596339	0.737422
3.21872	1.90482	4.15125
4.58833	2.84271	8.0332
4.47528	1.75003	5.09523
1.94583	0.808942	0.944219
3.77519	2.13135	5.09305
3.23018	1.55849	3.19117
3.35992	1.52161	3.12219
2.62928	1.18806	2.12734
2.3101	1.29641	1.97828
1.83958	0.689695	0.895859
3.18944	1.94392	4.12688
3.80536	1.43313	3.28172
4.58252	2.77505	8.34594
2.09199	1.00936	1.49141
2.09657	1.23744	1.58016
2.51626	1.29154	2.17391
3.00513	1.23877	2.32133
3.15458	1.29514	2.48594
3.47169	1.95136	4.58664
3.94988	2.22099	5.92336
1.45473	0.575062	0.576562
1.95903	1.09038	1.505
2.88877	1.54218	2.80914
4.01452	2.27603	5.81375
3.47496	1.15649	2.46797
1.50935	0.715542	0.817656
3.74159	1.61583	3.97039
4.13501	1.83883	4.70023
2.3482	0.719233	1.20164
4.05719	1.57483	3.70336
3.75302	1.85521	4.32711
2.37016	0.937041	1.40023
1.9851	0.958862	1.20961
3.81133	1.82392	4.72344
2.32406	1.11672	1.82141
3.11511	1.78916	3.64609
4.86859	1.92965	5.69586
2.06836	1.25854	1.69938
1.85443	0.803313	1.10539
2.72603	1.45438	2.45109
4.55439	2.55001	7.66578
2.125	1.00868	1.44023
3.67757	2.04704	5.02305
1.39558	0.937107	1.00086
2.39302	1.22413	2.00328
3.39862	1.30292	2.94531
4.05727	1.7057	4.12578
2.95912	1.04333	1.99227
3.12162	1.48065	2.99719
2.69319	1.50582	2.73273
3.66214	1.93151	4.38281
1.70898	0.959086	1.15344
2.00538	0.95976	1.4
1.25561	0.64137	0.532734
2.27915	1.10177	1.73586
1.52976	0.563611	0.548281
3.95216	2.01045	5.24453
2.74414	1.3883	2.4807
3.7426	2.16795	5.41883
1.67668	0.684575	0.712891
2.07515	0.922072	1.32219
2.1677	1.06803	1.6793
2.55786	1.17053	1.95938
1.61075	0.695811	0.694141
2.70835	1.40832	2.47719
1.45827	0.745423	0.729531
2.15193	0.822519	1.0832
1.33258	0.642666	0.539844
2.89258	0.993544	1.86891
2.74411	1.16146	2.28023
2.58094	1.09093	1.76961
1.45951	0.664609	0.747344
1.88601	0.696991	0.892969
1.77803	0.675254	0.846875
2.31669	0.938572	1.52336
2.01192	0.807221	1.16625
1.45264	0.680551	0.720234
3.18615	1.94371	4.47367
1.7191	0.711945	0.889609
1.66757	0.826991	0.861563
1.9125	1.01176	1.4432
2.81919	1.23456	2.07109
1.6869	0.805473	0.937578
1.74589	0.834282	1.0432
2.33138	1.00906	1.6168
2.69319	1.09309	1.86711
2.43237	1.0032	1.60242
1.55609	0.650771	0.698438
2.71892	1.21763	2.33836
1.67126	0.759904	0.946406
1.3403	0.798795	0.772656
1.29771	0.620081	0.582031
2.44901	0.914527	1.44422
1.5619	0.733682	0.861875
3.7399	1.82352	4.35168
3.79965	2.15456	5.40046
3.11876	1.6503	3.29166
2.58234	0.954209	1.69996
3.00033	1.39554	2.37874
3.19503	1.5172	3.2392
2.1247	0.880785	1.25191
3.26059	1.91118	4.42877
3.36097	1.44649	3.03893
3.25577	1.47052	3.0212
2.64697	1.06093	1.80964
1.69503	0.627948	0.730561
1.67311	0.73024	0.895695
1.75832	0.831108	1.01376
2.05876	0.925723	1.28365
1.7863	0.679534	0.861256
2.05206	0.929194	1.24416
1.55804	0.781523	0.87595
1.47172	0.63524	0.625351
2.34366	0.920459	1.43845
4.14299	2.69656	7.17463
2.02571	0.85367	1.08448
3.6571	1.51713	3.57572
1.83743	0.889851	1.18877
2.18553	1.08323	1.62471
3.43098	1.74574	3.83797
2.70055	1.1958	2.01576
3.20692	1.49314	3.13278
3.50678	1.31541	2.77267
2.42676	1.11151	1.87996
1.97358	0.888025	1.21959
3.91283	1.72301	4.33458
3.53685	1.79835	4.37263
2.75207	1.18026	2.10151
1.5442	0.724371	0.800816
1.29926	0.52527	0.492934
2.03318	1.10839	1.54688
1.27931	0.503847	0.436856
1.74695	0.897166	1.12534
1.64432	0.690526	0.8003
1.66992	0.843758	0.938112
2.18784	0.877245	1.22918
1.55921	0.595546	0.618233
3.55772	1.04738	2.65265
1.61032	0.72357	0.800874
2.27411	1.32287	2.09594
3.5656	1.75204	4.09511
3.67463	1.88285	4.50011
4.02973	2.52431	6.87915
1.76041	0.594584	0.718795
3.03231	1.11275	2.12269
3.26566	1.73365	3.60126
2.37021	0.982993	1.56214
1.73565	0.754262	0.919573
2.10748	0.768583	1.1607
1.34651	0.596781	0.569273
2.69619	1.03441	1.9544
1.73988	0.688429	0.779579
3.43742	1.54573	3.55643
1.97634	0.839677	1.20312
1.38252	0.547526	0.527889
2.24591	0.796037	1.15611
3.0759	1.67199	3.48882
1.69695	0.923398	0.99683
2.7539	1.20081	2.14806
1.78186	0.849763	1.06565
1.64153	0.75562	0.749617
1.72829	0.860692	1.04057
1.64055	0.848927	1.02455
2.65749	0.92822	1.59538
2.35824	0.88269	1.40964
3.46699	1.91051	4.32597
2.50753	0.973704	1.523
1.91837	0.624555	0.837608
3.04129	1.23935	2.34683
2.13513	1.09595	1.65082
3.14504	1.29971	2.70844
2.862	1.27988	2.45411
3.30294	1.44681	2.82788
3.11835	1.83726	3.68977
1.99849	0.902631	1.1851
1.86235	0.950312	1.08052
1.63652	0.883986	1.04941
1.1941	0.587966	0.519222
1.57631	0.673783	0.677927
1.79143	0.704244	0.878476
2.50815	1.02065	1.65013
2.05293	1.45421	2.20328
1.80919	0.820491	1.01801
1.99332	0.864086	1.04832
3.17259	1.33561	2.96248
1.38293	0.647305	0.637749
1.80805	0.664439	0.666849
1.85407	0.954741	1.22355
1.44897	0.860712	0.865676
3.58981	1.56537	3.64804
2.4259	1.01342	1.68342
3.30808	1.31662	2.87105
2.90428	1.13188	2.24013
3.42128	1.48612	3.3211
3.49885	1.56945	3.61751
2.46382	0.90632	1.55692
3.51376	1.62359	3.76617
2.79394	1.15949	2.09761
2.75197	1.04978	1.99119
1.46269	0.622998	0.618693
1.67314	0.690157	0.810459
1.39533	0.739787	0.756218
1.89112	0.718474	0.824235
1.56663	0.663144	0.669203
2.52114	1.24051	2.16901
3.10198	1.38699	2.63147
2.07395	0.981986	1.38783
1.83565	0.899845	1.07041
1.38956	0.757069	0.689981
2.27206	0.952801	1.43989
0.990594	0.598435	0.420612
1.60943	0.644941	0.717704
2.70469	1.13833	1.94212
2.93954	1.26373	2.45491
1.11681	0.716545	0.554349
1.64554	0.842583	0.865676
3.10243	1.32867	2.69868
1.41627	0.747245	0.744222
2.09313	0.850853	1.2437
3.04293	1.46065	2.90221
1.49217	0.610225	0.598144
1.81606	0.913342	1.1017
1.63732	0.719559	0.817577
2.45834	1.06711	1.79684
3.03623	1.48966	2.8676
1.09191	0.558256	0.435765
1.33207	0.62178	0.541033
2.36225	0.984166	1.59716
1.98373	0.730301	0.983973
2.58221	1.05575	1.84827
1.1708	0.565252	0.417685
2.09609	0.887331	1.34529
1.44865	0.758677	0.737908
1.24073	0.64035	0.500395
1.39125	0.766049	0.722812
1.90862	0.770231	0.984145
1.9255	0.762105	1.04074
1.14237	0.538825	0.401843
1.35017	0.687328	0.67896
2.20339	0.883296	1.30253
2.44457	0.995964	1.63085
2.80119	1.06236	1.83369
1.94003	0.919598	1.32383
1.92085	0.947784	1.22372
3.28944	1.35908	2.88333
1.92801	1.00851	1.29892
1.79236	0.87053	1.02484
2.79626	1.22158	2.38311
3.51487	1.75646	3.65298
2.44685	0.860483	1.2922
1.90491	1.03719	1.44482
1.67198	0.662145	0.734579
1.62949	0.741195	0.818208
1.79927	0.839245	1.01784
1.8583	0.874296	1.03293
3.04378	1.04599	2.11466
1.86028	0.949331	1.30437
1.43827	0.788575	0.722755
2.28023	1.04303	1.66259
1.89894	0.880795	1.16369
2.14663	1.12495	1.55761
2.90015	0.899874	1.61151
1.49774	0.524106	0.508661
2.03041	1.09854	1.61931
1.40296	0.74861	0.727691
2.48959	1.19942	1.95974
2.05762	0.771976	1.03494
2.315	0.970333	1.60795
2.29236	1.04843	1.76763
1.36084	0.793458	0.78044
2.81849	1.25366	2.29247
1.23605	0.589095	0.530128
1.58662	0.85622	0.870957
1.70006	0.725618	0.898106
1.06584	0.597329	0.468425
1.8364	1.0455	1.36246
1.90705	1.08039	1.46904
3.30382	1.69417	3.63839
3.40776	1.59683	3.4037
3.04096	1.46316	2.98264
3.49992	1.5888	3.43608
3.16747	1.53318	3.19352
3.49396	1.63596	3.70663
2.55454	1.13937	1.93729
2.93823	1.38355	2.84177
1.48007	0.724956	0.776502
3.40871	1.7246	3.9358
4.96583	2.11736	7.14923
4.80512	2.00596	5.76694
3.70246	1.51027	3.80067
2.66988	1.06971	2.02239
1.57368	0.839435	0.87252
2.04983	0.986475	1.40242
3.37921	1.5399	3.36869
2.34016	1.00423	1.62401
4.08063	2.25761	6.30832
2.70207	1.22481	2.39711
1.45813	0.728966	0.790037
2.83823	1.359	2.76113
3.44511	1.63308	3.55761
1.09433	0.507537	0.354875
1.6407	0.681019	0.768141
1.26465	0.609746	0.513393
1.95401	0.704695	0.947562
3.62478	1.78876	3.94274
1.65853	0.804696	0.962302
3.82901	1.90654	4.59765
1.70687	0.675375	0.785785
1.24272	0.633165	0.526644
2.77544	1.19054	2.09375
3.33182	1.51718	3.36189
2.91783	1.35985	2.61572
3.27511	1.67159	3.46875
2.6431	1.14179	2.01984
3.98262	2.22502	5.6104
2.05305	0.908998	1.2731
2.94366	1.27614	2.6369
1.06059	0.614415	0.440618
2.17401	1.01448	1.58029
1.99411	0.880143	1.24171
1.40658	0.619256	0.608702
3.10456	1.46263	2.89307
2.81114	1.37895	2.39945
1.96605	0.861419	1.07277
1.87726	0.715088	0.916738
1.42763	0.731237	0.782029
2.19077	0.996503	1.50035
3.34746	1.15425	2.48094
4.96224	3.10688	9.92956
4.1467	2.57202	6.79337
3.63595	1.76447	4.01006
2.88117	1.29196	2.51006
3.82173	2.00533	5.02757
2.45033	1.23503	1.79712
3.12016	1.42429	3.01332
3.5267	1.9765	4.39286
1.742	0.696574	0.85771
3.19766	1.6748	3.49008
3.21992	1.45846	3.17503
2.95931	1.33361	2.49412
2.24344	1.01038	1.57802
2.58747	1.06698	1.88981
1.52497	0.764112	0.782526
1.36884	0.716257	0.702594
3.26114	1.20301	2.60069
2.67526	1.00802	1.83192
2.81919	1.33077	2.55102
1.15009	0.601107	0.53288
2.0643	0.810122	1.16305
1.72722	0.687604	0.880385
3.07514	1.32564	2.69069
3.32503	1.67343	3.73228
4.05105	2.05274	5.28571
2.61972	1.1523	2.03784
3.2276	1.28335	2.54443
3.25218	1.78495	4.11373
3.73229	2.02354	4.74135
2.78159	1.15372	2.24313
4.33392	2.16735	5.92319
2.45977	1.00115	1.71528
1.76773	0.858008	1.06541
1.15009	0.629573	0.555768
4.11006	2.22078	5.9978
1.50344	0.662217	0.736891
4.17185	2.19472	5.70777
2.10566	0.970685	1.35714
2.12336	1.0485	1.60842
2.62688	1.03052	1.78997
2.17401	0.824911	1.21577
1.50829	0.663378	0.638039
3.99024	2.06719	5.22995
1.6093	0.859075	1.04507
1.07255	0.508461	0.394062
2.26241	0.917215	1.33057
3.06452	1.1459	2.35105
3.49153	1.62221	3.78486
4.29397	2.28198	6.69622
2.11463	0.933461	1.34637
1.58494	0.765959	0.863662
2.45325	1.1454	1.82228
1.97899	0.865529	1.15193
3.5019	1.95869	4.72966
3.31577	1.33621	2.94331
4.01785	1.83129	4.6031
3.73442	1.5096	3.80697
3.37802	1.16156	2.57696
2.42723	0.949988	1.73519
4.39602	2.49172	7.33234
2.02626	0.994595	1.43743
1.89057	0.861777	1.07058
1.09756	0.49894	0.370748
3.51531	1.60716	3.7945
2.80319	1.42831	2.77636
1.78734	0.913533	1.19126
1.41607	0.596691	0.555414
1.35866	0.611786	0.619756
2.13258	0.845456	1.19508
3.77366	1.70835	4.25992
1.19529	0.535692	0.422619
2.06478	0.992512	1.49263
3.12724	1.19302	2.59991
2.22361	0.924422	1.50709
2.71763	1.05363	2.01353
1.10893	0.550697	0.404124
3.74779	1.80152	4.57185
1.64618	0.784045	0.943311
1.18337	0.607914	0.517999
1.43693	0.665057	0.68424
3.35209	1.30579	2.95791
2.1609	1.01067	1.58461
1.59475	0.808617	0.950822
3.62345	1.63499	3.59701
2.22924	0.921006	1.44466
1.42644	0.548041	0.521117
1.62062	0.75067	0.851474
1.67498	0.765231	0.903912
4.27661	1.82567	4.91815
2.14315	0.934791	1.37975
1.27448	0.731815	0.722647
2.04575	0.843239	1.25567
1.32148	0.704712	0.704082
1.58566	0.738532	0.860899
1.74777	0.80488	1.04925
2.66882	0.91922	1.48505
1.37034	0.607604	0.593112
1.60074	0.901654	1.04698
1.98224	0.900356	1.27083
2.18494	0.725048	1.07752
1.28229	0.607989	0.537202
1.42683	0.766607	0.729096
1.75101	0.91816	1.06604
1.18235	0.515661	0.430201
1.35578	0.528829	0.461735
1.74396	0.728626	0.846726
1.72951	0.904499	1.18495
1.38832	0.700286	0.706916
1.78893	0.701833	0.924816
2.23264	1.04624	1.63924
1.26823	0.526671	0.43587
3.13885	1.49279	2.89198
3.15131	1.34125	2.70535
3.30513	1.36936	2.97496
3.1139	1.48127	3.03736
		RMSE
		R2
